# Supplementary material for: Dynamic mRNA and miRNA expression analysis in response to intermuscular bone development of blunt snout bream (Megalobrama amblycephala)
Source: Sci Rep. 2016 Aug 3;6:31050. doi: 10.1038/srep31050 (PMC4971466; doi:10.1038/srep31050)
Supplement: Supplementary Data [file srep31050-s2.xls]

## Sheet: Supplementary Information
Dynamic mRNA and miRNA expression analysis in response to intermuscular bone development of blunt snout bream (Megalobrama amblycephala) Shi-Ming Wan1,2, Shao-Kui Yi1,2, Jia Zhong1,2, Chun-Hong Nie1,2, Ning-Nan Guan1,2, Wei-Zhuo Zhang1,2, Ze-Xia Gao1,2,3* 1 College of Fisheries, Key Lab of Agricultural Animal Genetics, Breeding and Reproduction of Ministry of Education/Key Lab of Freshwater Anima…
Supplementary Table S1 MiRNA Primers used in this study for stem-loop real-time PCR; MiRNA-mRNA interaction Primers used in this study for qRT- PCR.
Supplementary Table S2 Bone-related genes and the corresponding primers used for expression analysis
Supplementary Table S3 KEGG pathway analysis of transcriptome unigenes in M. amblycephala.
Supplementary Table S4 Bone-related genes identified from IB transcriptome
Supplementary Table S5 The differential expression genes between any two stages.
Supplementary Table S6 Specific expression genes in each stage.
Supplementary Table S7 KEGG pathway functional annotation of DEGs for any two stages.
Supplementary Table S8 Sequencing information on small RNAs and the distribution of sequences.
Supplementary Table S9 The conserved and novel miRNAs in the four development stages.
Supplementary Table S10 Differential expression miRNAs between any two stages.
Supplementary Table S11 Identification of miRNA-mRNA interaction pairs between any two stages.

## Sheet: Supplementary Table S1
Table S1-1 MiRNA Primers used in this study for stem-loop real-time PCR
	miRNA name	mature miRNA (T-U) (sequence in M.am)	Stem loop primer 5'-3'	Forward sequence	Reverse sequence
	let-7b-5p	UGAGGUAGUAGGUUGUGUGGUU	CTCAACTGGTGTCGTGGAGTCGGCAATTCAGTTGAGAACCACAC	ACACTCCAGCTGGGTGAGGTAGTAGGTTGT	TGGTGTCGTGGAGTCG
	miR-100	AACCCGUAGAUCCGAACUU	CTCAACTGGTGTCGTGGAGTCGGCAATTCAGTTGAGAAGTTCGG	ACACTCCAGCTGGGAACCCGTAGATCC	TGGTGTCGTGGAGTCG
	miR-100a-5p	AACCCGUAGAUCCGAACUUGUGUC	CTCAACTGGTGTCGTGGAGTCGGCAATTCAGTTGAGGACACAAG	ACACTCCAGCTGGGAACCCGTAGATCCGAACT	TGGTGTCGTGGAGTCG
	miR-2188-5p	AAGGUCCAACCUCACAUGUCCU	CTCAACTGGTGTCGTGGAGTCGGCAATTCAGTTGAGAGGACATG	ACACTCCAGCTGGGAAGGTCCAACCTCACA	TGGTGTCGTGGAGTCG
	miR-133	UGGUCCCCUUCAACCAGCUGUA	CTCAACTGGTGTCGTGGAGTCGGCAATTCAGTTGAGTACAGCTG	ACACTCCAGCTGGGTGGTCCCCTTCAACCA	TGGTGTCGTGGAGTCG
	miR-133b	UUGGUCCCCUUCAACCAGCU	CTCAACTGGTGTCGTGGAGTCGGCAATTCAGTTGAGAGCTGGTT	ACACTCCAGCTGGGTTGGTCCCCTTCAA	TGGTGTCGTGGAGTCG
	miR-2288	AGGUAGUAGGUUGUGUGGUUU	CTCAACTGGTGTCGTGGAGTCGGCAATTCAGTTGAGAAACCACA	ACACTCCAGCTGGGAGGTAGTAGGTTGTG	TGGTGTCGTGGAGTCG
	miR-140	UACCACAGGGUAGAACCACGGA	CTCAACTGGTGTCGTGGAGTCGGCAATTCAGTTGAGTCCGTGGT	ACACTCCAGCTGGGTACCACAGGGTAGAAC	TGGTGTCGTGGAGTCG
	miR-222-3p	AGCUACAUCUGGCUACUGGGUCUU	CTCAACTGGTGTCGTGGAGTCGGCAATTCAGTTGAGAAGACCCA	ACACTCCAGCTGGGAGCTACATCTGGCTACTG	TGGTGTCGTGGAGTCG
Table S1-2 mRNA Primers used in this study real-time PCR
	Unigene name	Forward primer	Reverse primer
	CL726.Contig2	CGACAAGCACCATACTGAT	CTTCTCCACCTTTCTACGC
	Unigene32236	GAACTCCCAATCAATGCC	TGTGGATGGTTGTCCGTAT
	CL69.Contig4	GAGGGCATTGTTTGGGAGT	TTGGCAGGCTTTGGTTTC
	CL235.Contig1	CGACAAGCACCATACTGAT	CTTCTCCACCTTTCTACGC
	Unigene25370	GGACGACGCACTTACTTT	ACCATCTCAGCGAGGACA
	CL1935.Contig6	ACTGAGCAGGAGAAGACCC	GATGACAGCAGGCAAACC
	Table S1-3 MiRNA-mRNA interaction Primers used in this study for qRT- PCR
	miRNA name	mature miRNA (T-U) (sequence in M.am)	Stem loop primer 5'-3'	Forward sequence	Reverse sequence	Regulation	Unigene name	Forward primer	Reverse primer
S1-S3	miR-1227	UGUGGGUCCGAAGGCGGUGG	CTCAACTGGTGTCGTGGAGTCGGCAATTCAGTTGAGCCACCGCC	ACACTCCAGCTGGGTGTGGGTCCGAAGG	TGGTGTCGTGGAGTCG	down-up	Unigene34104_Stages_mix	CACCAGCAGGGAAGAAGTC	AACGCATACGATGGAGGAG
S1-S3	miR-130c	CAGUGCAAUAUUAAAAGGG	CTCAACTGGTGTCGTGGAGTCGGCAATTCAGTTGAGCCCTTTTA	ACACTCCAGCTGGGCAGTGCAATATTA	TGGTGTCGTGGAGTCG	down-up	Unigene32790_Stages_mix	TATGGCTGTAACCCTAATG	TCTCAATGTCCCACTCCT
S1-S3	miR-133a-3p	UUUGGUCCCCUUCAACCAG	CTCAACTGGTGTCGTGGAGTCGGCAATTCAGTTGAGCTGGTTGA	ACACTCCAGCTGGGTTTGGTCCCCTTC	TGGTGTCGTGGAGTCG	down-up	Unigene33070_Stages_mix	TGGATCTGATGCGGTTCG	GGCAGGGTTGGCAGGTAT
S1-S3	miR-133a-3p	UUUGGUCCCCUUCAACCAGCUGU	CTCAACTGGTGTCGTGGAGTCGGCAATTCAGTTGAGACAGCTGG	ACACTCCAGCTGGGTTTGGTCCCCTTCAACC	TGGTGTCGTGGAGTCG	up-down	Unigene29405_Stages_mix	TTGGCTGTATTCACGACGC	TCTGCTTGGCTGGCTTTC
S1-S3	miR-133b	UUGGUCCCCUUCAACCAGCU	CTCAACTGGTGTCGTGGAGTCGGCAATTCAGTTGAGAGCTGGTT	ACACTCCAGCTGGGTTGGTCCCCTTCAA	TGGTGTCGTGGAGTCG	up-down	CL1948.Contig2_Stages_mix	TTTTCCATTCTCCTGGCTCT	ACGCTGGTTCTTTGAAGTGTT
S1-S3	miR-133b	UUGGUCCCCUUCAACCAGCU	CTCAACTGGTGTCGTGGAGTCGGCAATTCAGTTGAGAGCTGGTT	ACACTCCAGCTGGGTTGGTCCCCTTCAA	TGGTGTCGTGGAGTCG	up-down	Unigene29405_Stages_mix	TTGGCTGTATTCACGACGC	TCTGCTTGGCTGGCTTTC
S1-S3	miR-152-3p	UCAGUGCAUGACAGAACUU	CTCAACTGGTGTCGTGGAGTCGGCAATTCAGTTGAGAAGTTCTG	ACACTCCAGCTGGGTCAGTGCATGACA	TGGTGTCGTGGAGTCG	up-down	Unigene29315_Stages_mix	GCTCGGAACCCACCAATG	GGCGGAGTTCGCAGATGA
S1-S3	miR-152-3p	UCAGUGCAUGACAGAACUU	CTCAACTGGTGTCGTGGAGTCGGCAATTCAGTTGAGAAGTTCTG	ACACTCCAGCTGGGTCAGTGCATGACA	TGGTGTCGTGGAGTCG	up-down	Unigene30940_Stages_mix	TTAGAAGCCGCTACAATA	GAGTTTACACCCAAGTCAG
S1-S3	miR-1587	GGGCUGGGCCGGUCGGGC	CTCAACTGGTGTCGTGGAGTCGGCAATTCAGTTGAGGCCCGACC	ACACTCCAGCTGGGGGGCTGGGCCGG	TGGTGTCGTGGAGTCG	down-up	Unigene26835_Stages_mix	AGCCTGAATGGGAAAGAC	GGATAGATGCGGATGAAC
S1-S3	miR-265	UGAGGAGGAAGAGGAAAUU	CTCAACTGGTGTCGTGGAGTCGGCAATTCAGTTGAGAATTTCCT	ACACTCCAGCTGGGTGAGGAGGAAGAG	TGGTGTCGTGGAGTCG	up-down	CL180.Contig1_Stages_mix	AGTTGCCTCCATCGCTCTT	TCATTGGTGCTACATCCTATCC
S1-S3	miR-265	UGAGGAGGAAGAGGAAAUU	CTCAACTGGTGTCGTGGAGTCGGCAATTCAGTTGAGAATTTCCT	ACACTCCAGCTGGGTGAGGAGGAAGAG	TGGTGTCGTGGAGTCG	up-down	Unigene457_Stages_mix	CCCCTGCGTGACCCTGATA	CAAAGGTGCTCGTGGAAC
S1-S3	miR-6625-5p	UGGGGGACUGGAGGCAAUAU	CTCAACTGGTGTCGTGGAGTCGGCAATTCAGTTGAGATATTGCC	ACACTCCAGCTGGGTGGGGGACTGGAGG	TGGTGTCGTGGAGTCG	down-up	Unigene31541_Stages_mix	GACAGCCCTAAGGCACGAT	ACGGGTTCACCACTTTCCAC
S1-S3	miR-7880n-5p	UGAUGGAUUGGAGGCAAUAUU	CTCAACTGGTGTCGTGGAGTCGGCAATTCAGTTGAGAATATTGC	ACACTCCAGCTGGGTGATGGATTGGAGGC	TGGTGTCGTGGAGTCG	down-up	CL1101.Contig2_Stages_mix	TCCAGCGAGACTCTTATTCC	CGTATTTAGCGATGGTTGTG
Table S1-4 mRNA Primers used in wild-type Vector Construction
	Gene name	Forward primer	Reverse primer
	Tgfbr1a	GGGTTTAAACTCATCTCCAACAATCACCAGC	CCCTCGAGAAACAAGGCTTTCTCACGACTC
	Runx2a	GGGTTTAAACACGCGATGAAGGAAGATTTGT	CCCTCGAGGGAACTTTGCTGTGGAGGCT
	Runx2b	GGGTTTAAACGCTTGAGTCATAGAGGGGATATT	CCCTCGAGGCTGTCAGTTGTTTAGTAAGGCAC

## Sheet: Supplementary Table S2
		Table S2 Bone-related genes and the corresponding primers used for expression analysis
		Gene	Forward Primer（5'-3'）	Reverse Primer（5'-3'）	Ta Opt ℃
	1	actin, aortic smooth muscle	CCAAAGAATCTCCCAAAT	GCTTCATAGCCTGTAAACTG	59.2
	2	activin receptor type-2A-like	CCTGTTTAGGGAGGTTTA	TCTCAGCCAATCATAACG	57.5
	3	aspn	AAGTTCCTCCAGGTTTGA	AAGATGGTATGCGTTAGT	52
	4	Atp2a2a protein	GAAGCGGCCACTTCTGTA	CCCAACCAAGGGCAAATC	58
	5	BMP receptor, type II b	TTTATGCCAATGTTGCTG	GACTCTTGACGGGATGTA	58
	6	BMP type IIa receptor	AGCCTGATTCTGGTTCCC	ACGCTCCATTGTCTTCTACG	58
	7	bone gamma-carboxyglutamate protein	TGTTGTTGCGGTGGGTCT	AACATGAAGAGCCTGACG	57.5
	8	bone morphogenetic protein 3	TTATAGCAGCCATAGAAT	CATACAGGGCAGGGGACA	56
	9	bone morphogenetic protein receptor	TAAACAAGGCATGTAGGG	GGAACGGAAATGAGGAAT	50.3
	10	calcium binding protein	GTTGCGTTCTTGTCATT	ATTCGCTTTGGTGGCTCT	59.2
	11	calumenin a	GCTTTGCTTCGGCTTCTG	CACTGCCTTCCTACATCC	58
	12	Cbp/p300-interacting transactivator 2	ATGGGCATCAGCACTCCG	GTAGTAAGGCGTGTTGAGC	52
	13	chordin-like protein	GATGGCACAGTGTTAGAGC	AGAGGACAAGCAGAAGGAC	54.3
	14	collagen type II	GGGTTTGGCACAGTCTTTC	GCTTCATCGTCCACCATTT	57.5
	15	connector enhancer of kinase suppressor of ras 3	GCCTCTGGTGTTGTAGCA	AGCCCACTGACCCTGTTCC	58
	16	decorin variant 1	ACTCGGGCATTAGCCTGTT	ACTGAGCCGTCTGATTGG	62
	17	expressed protein	ACAGCCTCAGAAGATTTAC	TCATCCACAACCTCCTCCA	58
	18	fast muscle troponin	TCCTTATCAGCAGCAATC	GAGGCTCACCAGTCTTTC	57.5
	19	fast skeletal muscle myosin heavy chain	GCAATCCGTCAACTAAAT	TCCTCAATGTGCCTCTTA	57.5
	20	fibrillin-1-like	AGCCGCCTCTGTAGTTGA	TATCTGTCCTCGTGGGTA	58
	21	follistatin-related protein 3	GGGTAGGTAATGTTATCGTTG	AATCCTGCTCTAATGTCGTAT	58
	22	Fstl1b protein	CGCTTTCCCTCCTACAACA	CCTTTCTCATTCACGGCAC	56.2
	23	hemicentin-2-like	TGCTGTATCGTCAGTGGG	CTTGTGGAGTGGAATGTTG	60.2
	24	Hif1al2 protein	AACAAATCCGCAAGGCACA	ACTTCCTGTATGTCACCC	52
	25	hypothetical protein	AGGTTGCCTGAATGGAAT	CTATGTCTGCGGACGATG	60
	26	Id1 protein	TGTTGGTCGGTAGCGTGG	AGCGGCAAAGTTGGAGGC	54.3
	27	inhibin, beta A precursor	ATGACCGTGGAGTGGAAG	AAGGACATTGGCTGGAAC	58
	28	inhibitor of DNA binding 2	CTGGGCTGGAAGGAGATG	GAGCGTGAGTAAGATGGA	58.3
	29	low-temperature type light meromyosin	TGTCAGCACGCTCCTCAG	TAAGGGTGTCCGCAAATA	58
	30	musculoskeletal embryonic nuclear protein 1	TGGAGCCAGGGATAAACT	TTACTCGGTGATTCTTGT	53.8
	31	myc-like protein	GAGACTCCCACCGAAGCA	CGTTGTCCCGTAGCCTGA	60
	32	myosin heavy chain fast skeletal type 2	GCAGTGAAGCCCAGAATA	CACCACTAACCCATACGAC	59.2
	33	myosin heavy chain fast skeletal type 4	GAGTCCCAGGTCAACAAG	ATGCTCGTTCATTGCTGTCT	53.8
	34	myosin-7-like	AGCCTCCTTCGCAGTTAC	TGCCCAGATGGAAGAGTT	55.7
	35	myostatin	CCACCCACCATCCATTAT	CAGCCAGTAGACATTCCTTT	59.2
	36	novel protein similar to vertebrate osteomodulin (OMD)	GTAGTAGTCCACTGGTCCTC	CACTGCCTTCAACTTGTC	52
	37	nuclear oncoprotein skia	ACTGTGCTGGAAAGTCATCG	GCTCTACACGAGTCCCAACG	52
	38	parathyroid hormone precursor	TAATGTCTGGAAGAAGCGATGT	CACGAACTCCCGCAACCT	52
	39	PDZ and LIM domain 1 (elfin)	AGGGAAGCGGAGAAGCACA	AGGAACAGGAGAAGGACA	56.2
	40	protein odd-skipped-related 1	CTGGACTGACAGAAACCCTT	ACGCTTCCCTCTACCCTC	52
	41	Ras homolog gene family, member Ab	AAGGCAGAGGAAGGGAGA	ATGGCAAGTATTCACAGC	57.5
	42	rho-associated protein kinase 2	GACACCACCATCACCTCTT	CTGTATCATTTCCACGGC	56.2
	43	rho-related gtp-binding protein rhoc	AGACTATGATCGCCTGAG	ATCCTTCTTATTGCCCAC	60
	44	ryanodine receptor 1b (skeletal)	TTTTGTACCAGCAATCCC	ACACCATCCCAAGACCCT	59.2
	45	schwannomin-interacting protein 1	GCAGTGATGATGGAGTGTT	GGAGCATAATGACGGGAC	54.3
	46	serine/threonine-protein phosphatase 2a catalytic	AAAGACCTCTGACGCAAAC	AAGAACGAAGGGAACAACT	56.2
	47	skeletal alpha-actin	GGCAGTGGTGACGAACGA	TGGACGCTGGTGATGGTG	53.8
	48	Smad7	AGGCACAGAACCTGGAGAAT	GGCTGGGTCAACAGTCGTA	54.3
	49	smooth muscle myosin heavy chain	CGGTTATTTCGGGAAGCAC	CATCCTCTGCCGCCTGTAA
	50	striated muscle-specific serine/threonine-protein kinase	TCCACGACATCTGAAACA	CCCTAGAATCTCCACCCT	59.2
	51	T-box 3	GTAGGCAGTGACAGCAAT	ATAACATCTCCGACAAGC	55.7
	52	tetranectin-like	AGATTGTGGAGGAACTGAA	TTGTAGCGGATGTTTGAG	52
	53	Thbs4a protein	GTCTTCCGCATCTTCAAT	TGGAGCAGTATGTGGTGTT	58
	54	thrombospondin 3	GACTGATGACGACTACGCC	ACGAGACTTTACTGCCTTGA	58
	55	Thrombospondin 4b	TTGGCTGGAAAGATAAGG	AACACTCCCAGTCTTCCT	58
	56	thrombospondin-1	CAGCCACTTGGTTTCTAT	GATTTGACGCTACTTGTTC	60.2
	57	thrombospondin-2	TTAGTCCACAACCCACAA	CGTCATAATCACAAGCATC	58.3
	58	transformation/transcription domain-associated protein	TGGCGTTGTAACCTTTCG	CACCTGCTGCTGATGCTG	58
	59	transforming growth factor beta-2-like	ACGGGAGAATCATGTTGT	CTAACCCTGCTGCCTACT	53.8
	60	transforming growth factor beta-3 precursor	GGTAAACCTAACCCAGTCA	AGCCAAACGCTGCCCTAC	57.5
	61	transforming growth factor-beta 1	AGGGTTGTGGTGTTTGTA	GAGATGTTGGCACTGATG	56.2
	62	troponin I, skeletal, fast 2a.1	CGCACTTTCCTCAACACT	AAGGACAGAGTGGTGGAG	55.7
	63	tyrosine-protein kinase CSK-like	ACAGAGGCAAGAAAGTAGCA	CATTACGAGCCGCCAGAT	57.5
	64	vertebrate lonesome kinase	CAGCACCCTAATGTTCTCA	CCAGGTCGGTCACTTTCA	52
	65	zinc finger protein	CTATGCGGAGCAAAGGGTG	GGTGGTGAGGGTATCGTG	53.8

## Sheet: Supplementary Table S3
Table S3 KEGG pathway analysis of transcriptome unigenes in M. amblycephala
	Pathway	All genes with pathway annotation (24094)	Pathway ID	Level 1	Level 2
1	Metabolic pathways	2360 (9.79%)	ko01100	Metabolism	Global map
2	Regulation of actin cytoskeleton	1198 (4.97%)	ko04810	Cellular Processes	Cell motility
3	Pathways in cancer	1167 (4.84%)	ko05200	Human Diseases	Cancers: Overview
4	Focal adhesion	1152 (4.78%)	ko04510	Cellular Processes	Cell communication
5	Endocytosis	807 (3.35%)	ko04144	Cellular Processes	Transport and catabolism
6	Tight junction	792 (3.29%)	ko04530	Cellular Processes	Cell communication
7	Dilated cardiomyopathy	766 (3.18%)	ko05414	Human Diseases	Cardiovascular diseases
8	Hypertrophic cardiomyopathy (HCM)	764 (3.17%)	ko05410	Human Diseases	Cardiovascular diseases
9	MAPK signaling pathway	763 (3.17%)	ko04010	Environmental Information Processing	Signal transduction
10	HTLV-I infection	742 (3.08%)	ko05166	Human Diseases	Infectious diseases: Viral
11	Epstein-Barr virus infection	656 (2.72%)	ko05169	Human Diseases	Infectious diseases: Viral
12	Vascular smooth muscle contraction	654 (2.71%)	ko04270	Organismal Systems	Circulatory system
13	Transcriptional misregulation in cancer	618 (2.56%)	ko05202	Human Diseases	Cancers: Overview
14	RNA transport	603 (2.5%)	ko03013	Genetic Information Processing	Translation
15	Protein processing in endoplasmic reticulum	599 (2.49%)	ko04141	Genetic Information Processing	Folding, sorting and degradation
16	Influenza A	591 (2.45%)	ko05164	Human Diseases	Infectious diseases: Viral
17	Herpes simplex infection	569 (2.36%)	ko05168	Human Diseases	Infectious diseases: Viral
18	Adherens junction	567 (2.35%)	ko04520	Cellular Processes	Cell communication
19	Axon guidance	554 (2.3%)	ko04360	Organismal Systems	Development
20	Salmonella infection	550 (2.28%)	ko05132	Human Diseases	Infectious diseases: Bacterial
21	Amoebiasis	545 (2.26%)	ko05146	Human Diseases	Infectious diseases: Parasitic
22	Chemokine signaling pathway	543 (2.25%)	ko04062	Organismal Systems	Immune system
23	Wnt signaling pathway	539 (2.24%)	ko04310	Environmental Information Processing	Signal transduction
24	ECM-receptor interaction	535 (2.22%)	ko04512	Environmental Information Processing	Signaling molecules and interaction
25	Insulin signaling pathway	532 (2.21%)	ko04910	Organismal Systems	Endocrine system
26	Tuberculosis	508 (2.11%)	ko05152	Human Diseases	Infectious diseases: Bacterial
27	Alzheimer's disease	497 (2.06%)	ko05010	Human Diseases	Neurodegenerative diseases
28	Spliceosome	491 (2.04%)	ko03040	Genetic Information Processing	Transcription
29	Huntington's disease	475 (1.97%)	ko05016	Human Diseases	Neurodegenerative diseases
30	Leukocyte transendothelial migration	473 (1.96%)	ko04670	Organismal Systems	Immune system
31	Viral myocarditis	454 (1.88%)	ko05416	Human Diseases	Cardiovascular diseases
32	Purine metabolism	448 (1.86%)	ko00230	Metabolism	Nucleotide metabolism
33	Cardiac muscle contraction	448 (1.86%)	ko04260	Organismal Systems	Circulatory system
34	Ubiquitin mediated proteolysis	444 (1.84%)	ko04120	Genetic Information Processing	Folding, sorting and degradation
35	Phagosome	439 (1.82%)	ko04145	Cellular Processes	Transport and catabolism
36	Fc gamma R-mediated phagocytosis	439 (1.82%)	ko04666	Organismal Systems	Immune system
37	Calcium signaling pathway	428 (1.78%)	ko04020	Environmental Information Processing	Signal transduction
38	Bacterial invasion of epithelial cells	423 (1.76%)	ko05100	Human Diseases	Infectious diseases: Bacterial
39	Neurotrophin signaling pathway	422 (1.75%)	ko04722	Organismal Systems	Nervous system
40	Protein digestion and absorption	386 (1.6%)	ko04974	Organismal Systems	Digestive system
41	Lysine degradation	385 (1.6%)	ko00310	Metabolism	Amino acid metabolism
42	Pathogenic Escherichia coli infection	382 (1.59%)	ko05130	Human Diseases	Infectious diseases: Bacterial
43	Toxoplasmosis	367 (1.52%)	ko05145	Human Diseases	Infectious diseases: Parasitic
44	Lysosome	364 (1.51%)	ko04142	Cellular Processes	Transport and catabolism
45	Arrhythmogenic right ventricular cardiomyopathy (ARVC)	354 (1.47%)	ko05412	Human Diseases	Cardiovascular diseases
46	Cell cycle	352 (1.46%)	ko04110	Cellular Processes	Cell growth and death
47	Small cell lung cancer	345 (1.43%)	ko05222	Human Diseases	Cancers: Specific types
48	Prostate cancer	341 (1.42%)	ko05215	Human Diseases	Cancers: Specific types
49	mRNA surveillance pathway	339 (1.41%)	ko03015	Genetic Information Processing	Translation
50	Hepatitis C	333 (1.38%)	ko05160	Human Diseases	Infectious diseases: Viral
51	T cell receptor signaling pathway	332 (1.38%)	ko04660	Organismal Systems	Immune system
52	Osteoclast differentiation	331 (1.37%)	ko04380	Organismal Systems	Development
53	Measles	327 (1.36%)	ko05162	Human Diseases	Infectious diseases: Viral
54	TGF-beta signaling pathway	321 (1.33%)	ko04350	Environmental Information Processing	Signal transduction
55	Dopaminergic synapse	317 (1.32%)	ko04728	Organismal Systems	Nervous system
56	Shigellosis	304 (1.26%)	ko05131	Human Diseases	Infectious diseases: Bacterial
57	GnRH signaling pathway	301 (1.25%)	ko04912	Organismal Systems	Endocrine system
58	ErbB signaling pathway	301 (1.25%)	ko04012	Environmental Information Processing	Signal transduction
59	Melanogenesis	299 (1.24%)	ko04916	Organismal Systems	Endocrine system
60	Pyrimidine metabolism	299 (1.24%)	ko00240	Metabolism	Nucleotide metabolism
61	Jak-STAT signaling pathway	295 (1.22%)	ko04630	Environmental Information Processing	Signal transduction
62	Phosphatidylinositol signaling system	293 (1.22%)	ko04070	Environmental Information Processing	Signal transduction
63	Notch signaling pathway	289 (1.2%)	ko04330	Environmental Information Processing	Signal transduction
64	Amyotrophic lateral sclerosis (ALS)	284 (1.18%)	ko05014	Human Diseases	Neurodegenerative diseases
65	Vibrio cholerae infection	282 (1.17%)	ko05110	Human Diseases	Infectious diseases: Bacterial
66	Cell adhesion molecules (CAMs)	279 (1.16%)	ko04514	Environmental Information Processing	Signaling molecules and interaction
67	Renal cell carcinoma	270 (1.12%)	ko05211	Human Diseases	Cancers: Specific types
68	Oocyte meiosis	267 (1.11%)	ko04114	Cellular Processes	Cell growth and death
69	NF-kappa B signaling pathway	264 (1.1%)	ko04064	Environmental Information Processing	Signal transduction
70	Natural killer cell mediated cytotoxicity	261 (1.08%)	ko04650	Organismal Systems	Immune system
71	Cytokine-cytokine receptor interaction	261 (1.08%)	ko04060	Environmental Information Processing	Signaling molecules and interaction
72	Cholinergic synapse	259 (1.07%)	ko04725	Organismal Systems	Nervous system
73	Apoptosis	259 (1.07%)	ko04210	Cellular Processes	Cell growth and death
74	Gastric acid secretion	257 (1.07%)	ko04971	Organismal Systems	Digestive system
75	B cell receptor signaling pathway	257 (1.07%)	ko04662	Organismal Systems	Immune system
76	Salivary secretion	255 (1.06%)	ko04970	Organismal Systems	Digestive system
77	Pancreatic secretion	253 (1.05%)	ko04972	Organismal Systems	Digestive system
78	Colorectal cancer	253 (1.05%)	ko05210	Human Diseases	Cancers: Specific types
79	Chronic myeloid leukemia	253 (1.05%)	ko05220	Human Diseases	Cancers: Specific types
80	Long-term potentiation	251 (1.04%)	ko04720	Organismal Systems	Nervous system
81	VEGF signaling pathway	249 (1.03%)	ko04370	Environmental Information Processing	Signal transduction
82	Pancreatic cancer	247 (1.03%)	ko05212	Human Diseases	Cancers: Specific types
83	Alcoholism	244 (1.01%)	ko05034	Human Diseases	Substance dependence
84	Adipocytokine signaling pathway	239 (0.99%)	ko04920	Organismal Systems	Endocrine system
85	Chagas disease (American trypanosomiasis)	238 (0.99%)	ko05142	Human Diseases	Infectious diseases: Parasitic
86	Progesterone-mediated oocyte maturation	238 (0.99%)	ko04914	Organismal Systems	Endocrine system
87	Serotonergic synapse	235 (0.98%)	ko04726	Organismal Systems	Nervous system
88	Glutamatergic synapse	234 (0.97%)	ko04724	Organismal Systems	Nervous system
89	Ribosome biogenesis in eukaryotes	234 (0.97%)	ko03008	Genetic Information Processing	Translation
90	Glioma	231 (0.96%)	ko05214	Human Diseases	Cancers: Specific types
91	Gap junction	230 (0.95%)	ko04540	Cellular Processes	Cell communication
92	Fc epsilon RI signaling pathway	222 (0.92%)	ko04664	Organismal Systems	Immune system
93	Parkinson's disease	219 (0.91%)	ko05012	Human Diseases	Neurodegenerative diseases
94	Epithelial cell signaling in Helicobacter pylori infection	213 (0.88%)	ko05120	Human Diseases	Infectious diseases: Bacterial
95	p53 signaling pathway	211 (0.88%)	ko04115	Cellular Processes	Cell growth and death
96	Inositol phosphate metabolism	211 (0.88%)	ko00562	Metabolism	Carbohydrate metabolism
97	RNA degradation	210 (0.87%)	ko03018	Genetic Information Processing	Folding, sorting and degradation
98	Pertussis	206 (0.85%)	ko05133	Human Diseases	Infectious diseases: Bacterial
99	Ribosome	205 (0.85%)	ko03010	Genetic Information Processing	Translation
100	Endometrial cancer	204 (0.85%)	ko05213	Human Diseases	Cancers: Specific types
101	Oxidative phosphorylation	204 (0.85%)	ko00190	Metabolism	Energy metabolism
102	Glycerophospholipid metabolism	203 (0.84%)	ko00564	Metabolism	Lipid metabolism
103	NOD-like receptor signaling pathway	199 (0.83%)	ko04621	Organismal Systems	Immune system
104	PPAR signaling pathway	198 (0.82%)	ko03320	Organismal Systems	Endocrine system
105	mTOR signaling pathway	196 (0.81%)	ko04150	Environmental Information Processing	Signal transduction
106	Acute myeloid leukemia	193 (0.8%)	ko05221	Human Diseases	Cancers: Specific types
107	Toll-like receptor signaling pathway	186 (0.77%)	ko04620	Organismal Systems	Immune system
108	Long-term depression	181 (0.75%)	ko04730	Organismal Systems	Nervous system
109	GABAergic synapse	180 (0.75%)	ko04727	Organismal Systems	Nervous system
110	Non-small cell lung cancer	176 (0.73%)	ko05223	Human Diseases	Cancers: Specific types
111	Peroxisome	175 (0.73%)	ko04146	Cellular Processes	Transport and catabolism
112	Legionellosis	175 (0.73%)	ko05134	Human Diseases	Infectious diseases: Bacterial
113	Basal cell carcinoma	173 (0.72%)	ko05217	Human Diseases	Cancers: Specific types
114	Neuroactive ligand-receptor interaction	172 (0.71%)	ko04080	Environmental Information Processing	Signaling molecules and interaction
115	Melanoma	170 (0.71%)	ko05218	Human Diseases	Cancers: Specific types
116	Leishmaniasis	170 (0.71%)	ko05140	Human Diseases	Infectious diseases: Parasitic
117	Bile secretion	169 (0.7%)	ko04976	Organismal Systems	Digestive system
118	Retrograde endocannabinoid signaling	168 (0.7%)	ko04723	Organismal Systems	Nervous system
119	Prion diseases	167 (0.69%)	ko05020	Human Diseases	Neurodegenerative diseases
120	Amphetamine addiction	163 (0.68%)	ko05031	Human Diseases	Substance dependence
121	RNA polymerase	160 (0.66%)	ko03020	Genetic Information Processing	Transcription
122	Amino sugar and nucleotide sugar metabolism	158 (0.66%)	ko00520	Metabolism	Carbohydrate metabolism
123	Endocrine and other factor-regulated calcium reabsorption	157 (0.65%)	ko04961	Organismal Systems	Excretory system
124	RIG-I-like receptor signaling pathway	154 (0.64%)	ko04622	Organismal Systems	Immune system
125	Arginine and proline metabolism	148 (0.61%)	ko00330	Metabolism	Amino acid metabolism
126	Bladder cancer	148 (0.61%)	ko05219	Human Diseases	Cancers: Specific types
127	Antigen processing and presentation	147 (0.61%)	ko04612	Organismal Systems	Immune system
128	Glycolysis / Gluconeogenesis	144 (0.6%)	ko00010	Metabolism	Carbohydrate metabolism
129	Morphine addiction	143 (0.59%)	ko05032	Human Diseases	Substance dependence
130	Malaria	138 (0.57%)	ko05144	Human Diseases	Infectious diseases: Parasitic
131	Type II diabetes mellitus	136 (0.56%)	ko04930	Human Diseases	Endocrine and metabolic diseases
132	Dorso-ventral axis formation	135 (0.56%)	ko04320	Organismal Systems	Development
133	Complement and coagulation cascades	134 (0.56%)	ko04610	Organismal Systems	Immune system
134	Cytosolic DNA-sensing pathway	130 (0.54%)	ko04623	Organismal Systems	Immune system
135	Synaptic vesicle cycle	130 (0.54%)	ko04721	Organismal Systems	Nervous system
136	Aldosterone-regulated sodium reabsorption	130 (0.54%)	ko04960	Organismal Systems	Excretory system
137	Basal transcription factors	129 (0.54%)	ko03022	Genetic Information Processing	Transcription
138	Starch and sucrose metabolism	127 (0.53%)	ko00500	Metabolism	Carbohydrate metabolism
139	Hematopoietic cell lineage	124 (0.51%)	ko04640	Organismal Systems	Immune system
140	Vasopressin-regulated water reabsorption	124 (0.51%)	ko04962	Organismal Systems	Excretory system
141	Rheumatoid arthritis	123 (0.51%)	ko05323	Human Diseases	Immune diseases
142	Glycerolipid metabolism	123 (0.51%)	ko00561	Metabolism	Lipid metabolism
143	Olfactory transduction	121 (0.5%)	ko04740	Organismal Systems	Sensory system
144	Thyroid cancer	120 (0.5%)	ko05216	Human Diseases	Cancers: Specific types
145	Fructose and mannose metabolism	118 (0.49%)	ko00051	Metabolism	Carbohydrate metabolism
146	Hedgehog signaling pathway	115 (0.48%)	ko04340	Environmental Information Processing	Signal transduction
147	ABC transporters	110 (0.46%)	ko02010	Environmental Information Processing	Membrane transport
148	Nucleotide excision repair	109 (0.45%)	ko03420	Genetic Information Processing	Replication and repair
149	Phototransduction - fly	109 (0.45%)	ko04745	Organismal Systems	Sensory system
150	Systemic lupus erythematosus	108 (0.45%)	ko05322	Human Diseases	Immune diseases
151	Carbohydrate digestion and absorption	105 (0.44%)	ko04973	Organismal Systems	Digestive system
152	Pyruvate metabolism	104 (0.43%)	ko00620	Metabolism	Carbohydrate metabolism
153	Staphylococcus aureus infection	102 (0.42%)	ko05150	Human Diseases	Infectious diseases: Bacterial
154	Cysteine and methionine metabolism	101 (0.42%)	ko00270	Metabolism	Amino acid metabolism
155	Mineral absorption	100 (0.42%)	ko04978	Organismal Systems	Digestive system
156	Valine, leucine and isoleucine degradation	100 (0.42%)	ko00280	Metabolism	Amino acid metabolism
157	Aminoacyl-tRNA biosynthesis	100 (0.42%)	ko00970	Genetic Information Processing	Translation
158	Fanconi anemia pathway	98 (0.41%)	ko03460	Genetic Information Processing	Replication and repair
159	Cocaine addiction	98 (0.41%)	ko05030	Human Diseases	Substance dependence
160	N-Glycan biosynthesis	95 (0.39%)	ko00510	Metabolism	Glycan biosynthesis and metabolism
161	Nicotinate and nicotinamide metabolism	91 (0.38%)	ko00760	Metabolism	Metabolism of cofactors and vitamins
162	Sphingolipid metabolism	90 (0.37%)	ko00600	Metabolism	Lipid metabolism
163	Fatty acid metabolism	87 (0.36%)	ko00071	Metabolism	Lipid metabolism
164	Tryptophan metabolism	87 (0.36%)	ko00380	Metabolism	Amino acid metabolism
165	Alanine, aspartate and glutamate metabolism	84 (0.35%)	ko00250	Metabolism	Amino acid metabolism
166	Base excision repair	82 (0.34%)	ko03410	Genetic Information Processing	Replication and repair
167	Pentose phosphate pathway	82 (0.34%)	ko00030	Metabolism	Carbohydrate metabolism
168	DNA replication	82 (0.34%)	ko03030	Genetic Information Processing	Replication and repair
169	Glutathione metabolism	80 (0.33%)	ko00480	Metabolism	Metabolism of other amino acids
170	Phototransduction	79 (0.33%)	ko04744	Organismal Systems	Sensory system
171	Citrate cycle (TCA cycle)	79 (0.33%)	ko00020	Metabolism	Carbohydrate metabolism
172	Proteasome	78 (0.32%)	ko03050	Genetic Information Processing	Folding, sorting and degradation
173	Glycine, serine and threonine metabolism	77 (0.32%)	ko00260	Metabolism	Amino acid metabolism
174	Arachidonic acid metabolism	77 (0.32%)	ko00590	Metabolism	Lipid metabolism
175	Circadian rhythm - mammal	77 (0.32%)	ko04710	Organismal Systems	Environmental adaptation
176	Proximal tubule bicarbonate reclamation	77 (0.32%)	ko04964	Organismal Systems	Excretory system
177	Propanoate metabolism	76 (0.32%)	ko00640	Metabolism	Carbohydrate metabolism
178	Galactose metabolism	74 (0.31%)	ko00052	Metabolism	Carbohydrate metabolism
179	Other types of O-glycan biosynthesis	74 (0.31%)	ko00514	Metabolism	Glycan biosynthesis and metabolism
180	African trypanosomiasis	74 (0.31%)	ko05143	Human Diseases	Infectious diseases: Parasitic
181	Ether lipid metabolism	73 (0.3%)	ko00565	Metabolism	Lipid metabolism
182	Retinol metabolism	68 (0.28%)	ko00830	Metabolism	Metabolism of cofactors and vitamins
183	Glycosaminoglycan biosynthesis - heparan sulfate	67 (0.28%)	ko00534	Metabolism	Glycan biosynthesis and metabolism
184	Drug metabolism - cytochrome P450	67 (0.28%)	ko00982	Metabolism	Xenobiotics biodegradation and metabolism
185	Fat digestion and absorption	67 (0.28%)	ko04975	Organismal Systems	Digestive system
186	Collecting duct acid secretion	64 (0.27%)	ko04966	Organismal Systems	Excretory system
187	Pentose and glucuronate interconversions	64 (0.27%)	ko00040	Metabolism	Carbohydrate metabolism
188	Tyrosine metabolism	60 (0.25%)	ko00350	Metabolism	Amino acid metabolism
189	Mismatch repair	60 (0.25%)	ko03430	Genetic Information Processing	Replication and repair
190	Regulation of autophagy	59 (0.24%)	ko04140	Cellular Processes	Transport and catabolism
191	MAPK signaling pathway - fly	58 (0.24%)	ko04013	Environmental Information Processing	Signal transduction
192	Porphyrin and chlorophyll metabolism	58 (0.24%)	ko00860	Metabolism	Metabolism of cofactors and vitamins
193	Ascorbate and aldarate metabolism	57 (0.24%)	ko00053	Metabolism	Carbohydrate metabolism
194	Metabolism of xenobiotics by cytochrome P450	56 (0.23%)	ko00980	Metabolism	Xenobiotics biodegradation and metabolism
195	Homologous recombination	56 (0.23%)	ko03440	Genetic Information Processing	Replication and repair
196	Mucin type O-Glycan biosynthesis	55 (0.23%)	ko00512	Metabolism	Glycan biosynthesis and metabolism
197	Primary immunodeficiency	54 (0.22%)	ko05340	Human Diseases	Immune diseases
198	SNARE interactions in vesicular transport	53 (0.22%)	ko04130	Genetic Information Processing	Folding, sorting and degradation
199	Taste transduction	53 (0.22%)	ko04742	Organismal Systems	Sensory system
200	Other glycan degradation	52 (0.22%)	ko00511	Metabolism	Glycan biosynthesis and metabolism
201	Biosynthesis of unsaturated fatty acids	51 (0.21%)	ko01040	Metabolism	Lipid metabolism
202	Drug metabolism - other enzymes	50 (0.21%)	ko00983	Metabolism	Xenobiotics biodegradation and metabolism
203	Autoimmune thyroid disease	50 (0.21%)	ko05320	Human Diseases	Immune diseases
204	Glycosaminoglycan biosynthesis - chondroitin sulfate	50 (0.21%)	ko00532	Metabolism	Glycan biosynthesis and metabolism
205	Intestinal immune network for IgA production	50 (0.21%)	ko04672	Organismal Systems	Immune system
206	Allograft rejection	49 (0.2%)	ko05330	Human Diseases	Immune diseases
207	Type I diabetes mellitus	49 (0.2%)	ko04940	Human Diseases	Endocrine and metabolic diseases
208	Fatty acid biosynthesis	48 (0.2%)	ko00061	Metabolism	Lipid metabolism
209	Circadian rhythm - fly	47 (0.2%)	ko04711	Organismal Systems	Environmental adaptation
210	Butanoate metabolism	47 (0.2%)	ko00650	Metabolism	Carbohydrate metabolism
211	Graft-versus-host disease	46 (0.19%)	ko05332	Human Diseases	Immune diseases
212	beta-Alanine metabolism	45 (0.19%)	ko00410	Metabolism	Metabolism of other amino acids
213	Glyoxylate and dicarboxylate metabolism	45 (0.19%)	ko00630	Metabolism	Carbohydrate metabolism
214	Steroid hormone biosynthesis	44 (0.18%)	ko00140	Metabolism	Lipid metabolism
215	Histidine metabolism	44 (0.18%)	ko00340	Metabolism	Amino acid metabolism
216	Fatty acid elongation	43 (0.18%)	ko00062	Metabolism	Lipid metabolism
217	Vitamin digestion and absorption	42 (0.17%)	ko04977	Organismal Systems	Digestive system
218	Non-homologous end-joining	42 (0.17%)	ko03450	Genetic Information Processing	Replication and repair
219	Terpenoid backbone biosynthesis	38 (0.16%)	ko00900	Metabolism	Metabolism of terpenoids and polyketides
220	Linoleic acid metabolism	38 (0.16%)	ko00591	Metabolism	Lipid metabolism
221	Glycosaminoglycan degradation	37 (0.15%)	ko00531	Metabolism	Glycan biosynthesis and metabolism
222	alpha-Linolenic acid metabolism	37 (0.15%)	ko00592	Metabolism	Lipid metabolism
223	Renin-angiotensin system	33 (0.14%)	ko04614	Organismal Systems	Endocrine system
224	One carbon pool by folate	32 (0.13%)	ko00670	Metabolism	Metabolism of cofactors and vitamins
225	Protein export	30 (0.12%)	ko03060	Genetic Information Processing	Folding, sorting and degradation
226	Selenocompound metabolism	27 (0.11%)	ko00450	Metabolism	Metabolism of other amino acids
227	Glycosphingolipid biosynthesis - lacto and neolacto series	27 (0.11%)	ko00601	Metabolism	Glycan biosynthesis and metabolism
228	Phenylalanine metabolism	27 (0.11%)	ko00360	Metabolism	Amino acid metabolism
229	Pantothenate and CoA biosynthesis	26 (0.11%)	ko00770	Metabolism	Metabolism of cofactors and vitamins
230	Glycosaminoglycan biosynthesis - keratan sulfate	24 (0.1%)	ko00533	Metabolism	Glycan biosynthesis and metabolism
231	Glycosylphosphatidylinositol(GPI)-anchor biosynthesis	24 (0.1%)	ko00563	Metabolism	Glycan biosynthesis and metabolism
232	Asthma	23 (0.1%)	ko05310	Human Diseases	Immune diseases
233	Primary bile acid biosynthesis	22 (0.09%)	ko00120	Metabolism	Lipid metabolism
234	Folate biosynthesis	22 (0.09%)	ko00790	Metabolism	Metabolism of cofactors and vitamins
235	Sulfur relay system	22 (0.09%)	ko04122	Genetic Information Processing	Folding, sorting and degradation
236	D-Glutamine and D-glutamate metabolism	21 (0.09%)	ko00471	Metabolism	Metabolism of other amino acids
237	Glycosphingolipid biosynthesis - ganglio series	21 (0.09%)	ko00604	Metabolism	Glycan biosynthesis and metabolism
238	Steroid biosynthesis	19 (0.08%)	ko00100	Metabolism	Lipid metabolism
239	Vitamin B6 metabolism	18 (0.07%)	ko00750	Metabolism	Metabolism of cofactors and vitamins
240	Ubiquinone and other terpenoid-quinone biosynthesis	17 (0.07%)	ko00130	Metabolism	Metabolism of cofactors and vitamins
241	Sulfur metabolism	17 (0.07%)	ko00920	Metabolism	Energy metabolism
242	Riboflavin metabolism	15 (0.06%)	ko00740	Metabolism	Metabolism of cofactors and vitamins
243	Synthesis and degradation of ketone bodies	14 (0.06%)	ko00072	Metabolism	Lipid metabolism
244	Glycosphingolipid biosynthesis - globo series	11 (0.05%)	ko00603	Metabolism	Glycan biosynthesis and metabolism
245	Nicotine addiction	10 (0.04%)	ko05033	Human Diseases	Substance dependence
246	Valine, leucine and isoleucine biosynthesis	10 (0.04%)	ko00290	Metabolism	Amino acid metabolism
247	Thiamine metabolism	10 (0.04%)	ko00730	Metabolism	Metabolism of cofactors and vitamins
248	Taurine and hypotaurine metabolism	9 (0.04%)	ko00430	Metabolism	Metabolism of other amino acids
249	Maturity onset diabetes of the young	9 (0.04%)	ko04950	Human Diseases	Endocrine and metabolic diseases
250	Cyanoamino acid metabolism	8 (0.03%)	ko00460	Metabolism	Metabolism of other amino acids
251	Lipoic acid metabolism	7 (0.03%)	ko00785	Metabolism	Metabolism of cofactors and vitamins
252	D-Arginine and D-ornithine metabolism	7 (0.03%)	ko00472	Metabolism	Metabolism of other amino acids
253	Biotin metabolism	6 (0.02%)	ko00780	Metabolism	Metabolism of cofactors and vitamins
254	Phenylalanine, tyrosine and tryptophan biosynthesis	5 (0.02%)	ko00400	Metabolism	Amino acid metabolism
255	Butirosin and neomycin biosynthesis	5 (0.02%)	ko00524	Metabolism	Biosynthesis of other secondary metabolites
256	Caffeine metabolism	4 (0.02%)	ko00232	Metabolism	Biosynthesis of other secondary metabolites
257	Lysine biosynthesis	3 (0.01%)	ko00300	Metabolism	Amino acid metabolism
258	Polyketide sugar unit biosynthesis	2 (0.01%)	ko00523	Metabolism	Metabolism of terpenoids and polyketides

## Sheet: Supplementary Table S4
Table S4 Bone-related genes identified from transcriptome data
GeneID	Gene Length	Reads number	Gene (Nr-annotation)	Nt-annotation	Swissprot-annotation	COG-Function-Description	KO_ definition	GO-Biological Process	GO- Molecular Function	Go-Cellular Component
Unigene12550_Stages_mix	1574	405	versican b precursor	Danio rerio cDNA clone IMAGE:9038238	Versican core protein OS=Gallus gallus GN=VCAN PE=2 SV=1	--	chondroitin sulfate proteoglycan 3 (neurocan)	GO:0007155//cell adhesion;GO:0001957//intramembranous ossification;GO:0001501//skeletal system development	GO:0005540//hyaluronic acid binding;GO:0030246//carbohydrate binding;GO:0005509//calcium ion binding	GO:0005578//proteinaceous extracellular matrix
CL649.Contig1_Stages_mix	290	2083	cytoskeletal beta actin	Elopichthys bambusa beta-actin mRNA, complete cds	Actin, cytoplasmic 2 OS=Triakis scyllium GN=actg1 PE=2 SV=1	Actin and related proteins	actin beta/gamma 1	-	GO:0005524//ATP binding	GO:0005856//cytoskeleton;GO:0005737//cytoplasm
CL1470.Contig3_Stages_mix	1307	340	Annexin A2a	Danio rerio annexin A2a (anxa2a), mRNA >gi|34784066|gb|BC056699.1| Danio rerio annexin A2a, mRNA (cDNA clone MGC:66006 IMAGE:6793145), complete cds	Annexin A2 OS=Pongo abelii GN=ANXA2 PE=2 SV=1	--	--	GO:0030299//intestinal cholesterol absorption	GO:0004859//phospholipase inhibitor activity;GO:0008092//cytoskeletal protein binding;GO:0005509//calcium ion binding;GO:0005544//calcium-dependent phospholipid binding	-
CL969.Contig2_Stages_mix	1134	569	annexin A1c	Danio rerio zgc:110283 (zgc:110283), mRNA >gi|62205167|gb|BC092847.1| Danio rerio zgc:110283, mRNA (cDNA clone MGC:110283 IMAGE:7400210), complete cds	Annexin A1 OS=Pongo abelii GN=ANXA1 PE=2 SV=1	--	--	GO:0044763;GO:0001780//neutrophil homeostasis;GO:0031101//fin regeneration;GO:0050794//regulation of cellular process	GO:0005509//calcium ion binding;GO:0005544//calcium-dependent phospholipid binding	GO:0044464//cell part
Unigene12488_Stages_mix	1298	602	annexin A4	Ctenopharyngodon idella annexin A4 mRNA, complete cds	Annexin A4 OS=Sus scrofa GN=ANXA4 PE=1 SV=2	--	--	-	GO:0005509//calcium ion binding;GO:0005544//calcium-dependent phospholipid binding	-
Unigene13457_Stages_mix	1511	742	Annexin A5b	Danio rerio annexin A5b, mRNA (cDNA clone MGC:77626 IMAGE:6996728), complete cds	Annexin A5 OS=Gallus gallus GN=ANXA5 PE=1 SV=2	--	--	GO:0050819//negative regulation of coagulation	GO:0005544//calcium-dependent phospholipid binding;GO:0005509//calcium ion binding	GO:0005737//cytoplasm
Unigene26548_Stages_mix	276	44	annexin A13-like	Danio rerio zgc:112421 (zgc:112421), mRNA >gi|66267646|gb|BC095812.1| Danio rerio zgc:112421, mRNA (cDNA clone MGC:112421 IMAGE:7402438), complete cds	--	--	--	-	-	-
Unigene30713_Stages_mix	1150	387	annexin A13	Danio rerio annexin A13 (anxa13), mRNA >gi|34193923|gb|BC056562.1| Danio rerio annexin A13, mRNA (cDNA clone MGC:66085 IMAGE:6797286), complete cds	Annexin A13 OS=Homo sapiens GN=ANXA13 PE=1 SV=3	--	--	GO:0030154//cell differentiation	GO:0005544//calcium-dependent phospholipid binding;GO:0005509//calcium ion binding	GO:0005886//plasma membrane
Unigene30767_Stages_mix	665	132	annexin A3a	Danio rerio annexin A3a (anxa3a), mRNA >gi|51859005|gb|BC081392.1| Danio rerio annexin A3a, mRNA (cDNA clone MGC:101718 IMAGE:7228536), complete cds	Annexin A3 OS=Rattus norvegicus GN=Anxa3 PE=1 SV=4	--	--	GO:0070848//response to growth factor stimulus;GO:0006909//phagocytosis;GO:0031100//organ regeneration;GO:0045766//positive regulation of angiogenesis;GO:0021766//hippocampus development;GO:0051091//positive regulation of sequence-specific DNA binding transcription factor activity;GO:0042742//defense response to bacterium;GO:0051384//response to glucocorticoid stimulus;GO:0051054//positive regula…	GO:0005509//calcium ion binding;GO:0019834//phospholipase A2 inhibitor activity;GO:0005544//calcium-dependent phospholipid binding	GO:0030670//phagocytic vesicle membrane;GO:0042581//specific granule;GO:0030425//dendrite;GO:0043025//neuronal cell body;GO:0030424//axon;GO:0005886//plasma membrane
Unigene31024_Stages_mix	745	156	annexin A11b	Danio rerio annexin A11b, mRNA (cDNA clone MGC:85708 IMAGE:6965286), complete cds	Annexin A11 OS=Homo sapiens GN=ANXA11 PE=1 SV=1	--	--	GO:0050819//negative regulation of coagulation	GO:0005544//calcium-dependent phospholipid binding;GO:0005509//calcium ion binding	-
Unigene34213_Stages_mix	1140	1061	annexin A1	Danio rerio annexin A1a (anxa1a), mRNA >gi|27762255|gb|AY178793.1| Danio rerio annexin 1a mRNA, complete cds	Annexin A1 OS=Pongo abelii GN=ANXA1 PE=2 SV=1	--	--	GO:0006810//transport;GO:0051716//cellular response to stimulus;GO:0001780//neutrophil homeostasis;GO:0031101//fin regeneration;GO:0048513//organ development;GO:0048522//positive regulation of cellular process;GO:0030154//cell differentiation	GO:0005509//calcium ion binding;GO:0005544//calcium-dependent phospholipid binding;GO:0004859//phospholipase inhibitor activity	GO:0044424//intracellular part;GO:0005886//plasma membrane
Unigene5043_Stages_mix	263	42	Annexin A2	Homo sapiens annexin A2 (ANXA2), transcript variant 1, mRNA	Annexin A2 OS=Pongo abelii GN=ANXA2 PE=2 SV=1	--	--	GO:0001501//skeletal system development;GO:0001525//angiogenesis;GO:0051099//positive regulation of binding;GO:0007589//body fluid secretion;GO:0031340//positive regulation of vesicle fusion;GO:0042730//fibrinolysis;GO:0030199//collagen fibril organization;GO:0071229//cellular response to acid	GO:0005546//phosphatidylinositol-4,5-bisphosphate binding;GO:0017137//Rab GTPase binding;GO:0005509//calcium ion binding;GO:0008092//cytoskeletal protein binding;GO:0005544//calcium-dependent phospholipid binding;GO:0004859//phospholipase inhibitor activity	GO:0005604//basement membrane;GO:0043220//Schmidt-Lanterman incisure;GO:0042470//melanosome;GO:0019897//extrinsic to plasma membrane;GO:0042383//sarcolemma;GO:0043234//protein complex;GO:0005769//early endosome;GO:0070062//extracellular vesicular exosome;GO:0030496//midbody;GO:0048471//perinuclear region of cytoplasm;GO:0005811//lipid particle;GO:0035749//myelin sheath adaxonal region
Unigene30488_Stages_mix	472	248	asporin precursor	Zebrafish DNA sequence from clone DKEY-42I9 in linkage group 22, complete sequence	--	--	asporin	-	-	-
Unigene30667_Stages_mix	1343	712	cyclic AMP-dependent transcription factor ATF	Danio rerio activating transcription factor 3 (atf3), mRNA >gi|28278339|gb|BC045371.1| Danio rerio activating transcription factor 3, mRNA (cDNA clone MGC:55526 IMAGE:2642055), complete cds	Cyclic AMP-dependent transcription factor ATF-3 OS=Mus musculus GN=Atf3 PE=2 SV=1	--	activating transcription factor 3	GO:0009615//response to virus;GO:0035914//skeletal muscle cell differentiation;GO:0006094//gluconeogenesis;GO:0008284//positive regulation of cell proliferation;GO:0045892//negative regulation of transcription, DNA-dependent;GO:0006950//response to stress	GO:0042802//identical protein binding;GO:0043565//sequence-specific DNA binding;GO:0003700//sequence-specific DNA binding transcription factor activity	GO:0005730//nucleolus
Unigene7241_Stages_mix	428	349	osteocalcin	Carassius auratus Bglap mRNA for osteocalcin, complete cds	Osteocalcin OS=Sparus aurata GN=bglap PE=1 SV=2	--	--	-	-	-
Unigene34918_Stages_mix	932	173	biglycan	Carassius auratus BGN mRNA for biglycan, complete cds	Biglycan OS=Homo sapiens GN=BGN PE=1 SV=2	Leucine-rich repeat (LRR) protein	biglycan	GO:0030207//chondroitin sulfate catabolic process;GO:0005975//carbohydrate metabolic process;GO:0001974//blood vessel remodeling;GO:0030208//dermatan sulfate biosynthetic process;GO:0019800//peptide cross-linking via chondroitin 4-sulfate glycosaminoglycan;GO:0030206//chondroitin sulfate biosynthetic process	GO:0050840//extracellular matrix binding;GO:0005539//glycosaminoglycan binding;GO:0005201//extracellular matrix structural constituent	GO:0005796//Golgi lumen;GO:0030133//transport vesicle;GO:0043202//lysosomal lumen;GO:0009986//cell surface;GO:0042383//sarcolemma;GO:0005578//proteinaceous extracellular matrix
Unigene40899_Stages_mix	353	24	bone morphogenetic protein	Danio rerio bone morphogenetic protein 2b, mRNA (cDNA clone MGC:136722 IMAGE:7993759), complete cds	Bone morphogenetic protein 2 OS=Tetraodon nigroviridis GN=bmp2 PE=3 SV=2	--	bone morphogenetic protein 2/4	GO:0043065//positive regulation of apoptotic process;GO:0072138//mesenchymal cell proliferation involved in ureteric bud development;GO:0030501//positive regulation of bone mineralization;GO:0006461//protein complex assembly;GO:0006954//inflammatory response;GO:0071407//cellular response to organic cyclic compound;GO:0003308//negative regulation of Wnt receptor signaling pathway involved in heart…	GO:0042803//protein homodimerization activity;GO:0004745//retinol dehydrogenase activity;GO:0008083//growth factor activity;GO:0019211//phosphatase activator activity;GO:0005125//cytokine activity;GO:0046982//protein heterodimerization activity;GO:0046332//SMAD binding;GO:0070700//BMP receptor binding	GO:0009986//cell surface;GO:0005615//extracellular space
Unigene1371_Stages_mix	384	27	bone morphogenetic protein 16 precursor	Danio rerio bone morphogenetic protein 16 (bmp16), mRNA >gi|284006075|emb|FN400947.1| Danio rerio mRNA for bone morphogenetic protein 16 (bmp16 gene)	Bone morphogenetic protein 4 OS=Xenopus laevis GN=bmp4 PE=1 SV=1	--	bone morphogenetic protein 2/4	GO:0040007//growth;GO:0030903//notochord development;GO:0001708//cell fate specification;GO:0001655//urogenital system development;GO:0060795//cell fate commitment involved in formation of primary germ layer;GO:0061312//BMP signaling pathway involved in heart development;GO:0001707//mesoderm formation;GO:0003146//heart jogging	GO:0008083//growth factor activity	GO:0005576//extracellular region
Unigene43709_Stages_mix	293	19	bone morphogenetic protein 2 precursor	Danio rerio bone morphogenetic protein 2b, mRNA (cDNA clone MGC:136722 IMAGE:7993759), complete cds	Bone morphogenetic protein 2 OS=Tetraodon nigroviridis GN=bmp2 PE=3 SV=2	--	bone morphogenetic protein 2/4	GO:0043065//positive regulation of apoptotic process;GO:0072138//mesenchymal cell proliferation involved in ureteric bud development;GO:0030501//positive regulation of bone mineralization;GO:0006461//protein complex assembly;GO:0006954//inflammatory response;GO:0071407//cellular response to organic cyclic compound;GO:0003308//negative regulation of Wnt receptor signaling pathway involved in heart…	GO:0042803//protein homodimerization activity;GO:0004745//retinol dehydrogenase activity;GO:0008083//growth factor activity;GO:0019211//phosphatase activator activity;GO:0005125//cytokine activity;GO:0046982//protein heterodimerization activity;GO:0046332//SMAD binding;GO:0070700//BMP receptor binding	GO:0009986//cell surface;GO:0005615//extracellular space
Unigene14770_Stages_mix	844	94	bone morphogenetic protein 3	Danio rerio zgc:153939, mRNA (cDNA clone MGC:192675 IMAGE:100061132), complete cds	Bone morphogenetic protein 3 OS=Bos taurus GN=BMP3 PE=1 SV=2	--	bone morphogenetic protein 3/3B	GO:0048701//embryonic cranial skeleton morphogenesis	GO:0008083//growth factor activity	GO:0005576//extracellular region
Unigene34844_Stages_mix	1502	240	bone morphogenetic protein 3B	PREDICTED: Danio rerio si:ch211-134j6.3 (si:ch211-134j6.3), mRNA	Bone morphogenetic protein 3B OS=Rattus norvegicus GN=Gdf10 PE=2 SV=1	--	bone morphogenetic protein 3/3B	GO:0071559//response to transforming growth factor beta stimulus;GO:0042698//ovulation cycle;GO:0021549//cerebellum development;GO:0045669//positive regulation of osteoblast differentiation	-	GO:0005615//extracellular space
Unigene16099_Stages_mix	545	41	bone morphogenetic protein 5 precursor	Danio rerio bone morphogenetic protein 5 (bmp5), mRNA >gi|32451931|gb|BC054647.1| Danio rerio bone morphogenetic protein 5, mRNA (cDNA clone MGC:64230 IMAGE:6800238), complete cds	Bone morphogenetic protein 5 OS=Mus musculus GN=Bmp5 PE=2 SV=1	--	bone morphogenetic protein 5/6/7/8	GO:0010862//positive regulation of pathway-restricted SMAD protein phosphorylation;GO:0032348//negative regulation of aldosterone biosynthetic process;GO:1900006//positive regulation of dendrite development;GO:0001503//ossification;GO:2000105//positive regulation of DNA-dependent DNA replication;GO:0050679//positive regulation of epithelial cell proliferation;GO:0045944//positive regulation of tr…	GO:0008083//growth factor activity;GO:0005125//cytokine activity;GO:0070700//BMP receptor binding	GO:0005615//extracellular space;GO:0031988//membrane-bounded vesicle
Unigene8996_Stages_mix	660	53	bone morphogenetic protein 7	Danio rerio bone morphogenetic protein 7b (bmp7b), mRNA >gi|115313795|gb|BC124215.1| Danio rerio bone morphogenetic protein 7b, mRNA (cDNA clone MGC:153025 IMAGE:7212211), complete cds	Bone morphogenetic protein 7 OS=Homo sapiens GN=BMP7 PE=1 SV=1	--	bone morphogenetic protein 5/6/7/8	GO:0043065//positive regulation of apoptotic process;GO:0030326//embryonic limb morphogenesis;GO:1900106//positive regulation of hyaluranon cable assembly;GO:0045892//negative regulation of transcription, DNA-dependent;GO:0030501//positive regulation of bone mineralization;GO:0050768//negative regulation of neurogenesis;GO:0045665//negative regulation of neuron differentiation;GO:0072133//metanep…	GO:0008083//growth factor activity;GO:0005125//cytokine activity	GO:0005615//extracellular space
CL473.Contig3_Stages_mix	368	67	bone morphogenetic protein receptor type IBa, partial	Carassius gibelio bone morphogenetic protein receptor type IBa (BMPR1Ba) mRNA, partial cds	Bone morphogenetic protein receptor type-1B OS=Mus musculus GN=Bmpr1b PE=1 SV=1	--	bone morphogenetic protein receptor type-1B [EC:2.7.11.30]	GO:0006468//protein phosphorylation;GO:0042078//germ-line stem cell division;GO:0030509//BMP signaling pathway;GO:0048263//determination of dorsal identity	GO:0005524//ATP binding;GO:0005024//transforming growth factor beta-activated receptor activity;GO:0004702//receptor signaling protein serine/threonine kinase activity	GO:0016020//membrane
CL473.Contig1_Stages_mix	436	46	bone morphogenetic protein receptor type IBb, partial	Carassius gibelio bone morphogenetic protein receptor type IBb (BMPR1Bb) mRNA, partial cds	Bone morphogenetic protein receptor type-1B OS=Mus musculus GN=Bmpr1b PE=1 SV=1	Serine/threonine protein kinase	bone morphogenetic protein receptor type-1B [EC:2.7.11.30]	GO:0006468//protein phosphorylation;GO:0009953//dorsal/ventral pattern formation;GO:0042078//germ-line stem cell division;GO:0030509//BMP signaling pathway;GO:0023014//signal transduction by phosphorylation	GO:0005524//ATP binding;GO:0005024//transforming growth factor beta-activated receptor activity;GO:0004702//receptor signaling protein serine/threonine kinase activity	GO:0016020//membrane
CL473.Contig2_Stages_mix	432	64	bone morphogenetic protein receptor type-1A-like	Danio rerio bone morphogenetic protein receptor, type 1ab (bmpr1ab), mRNA >gi|51859366|gb|BC081626.1| Danio rerio bone morphogenetic protein receptor, type IA,b, mRNA (cDNA clone MGC:92227 IMAGE:7052310), complete cds	Bone morphogenetic protein receptor type-1A OS=Rattus norvegicus GN=Bmpr1a PE=2 SV=1	--	bone morphogenetic protein receptor type-1A [EC:2.7.11.30]	GO:0001947//heart looping;GO:0006468//protein phosphorylation;GO:0009953//dorsal/ventral pattern formation;GO:0051260//protein homooligomerization;GO:0060971//embryonic heart tube left/right pattern formation;GO:0030509//BMP signaling pathway	GO:0005515//protein binding;GO:0005024//transforming growth factor beta-activated receptor activity;GO:0005524//ATP binding	GO:0070724//BMP receptor complex
Unigene10323_Stages_mix	259	26	bone morphogenetic protein receptor type-1B precursor	Zebrafish DNA sequence from clone CH1073-243O2 in linkage group 5, complete sequence	Bone morphogenetic protein receptor type-1B OS=Homo sapiens GN=BMPR1B PE=1 SV=1	--	bone morphogenetic protein receptor type-1B [EC:2.7.11.30]	-	-	-
Unigene24562_Stages_mix	240	59	bone morphogenetic protein receptor type-2 precursor	Zebrafish DNA sequence from clone DKEY-56K23 in linkage group 9, complete sequence	Bone morphogenetic protein receptor type-2 OS=Mus musculus GN=Bmpr2 PE=2 SV=1	--	bone morphogenetic protein receptor type-2 [EC:2.7.11.30]	GO:0030278//regulation of ossification;GO:0001945//lymph vessel development;GO:0090100;GO:0051094//positive regulation of developmental process;GO:0008217//regulation of blood pressure;GO:0048570//notochord morphogenesis;GO:0001947//heart looping;GO:0030509//BMP signaling pathway;GO:0030335//positive regulation of cell migration;GO:0030154//cell differentiation;GO:0048523//negative regulation of …	GO:0005024//transforming growth factor beta-activated receptor activity;GO:0005524//ATP binding	GO:0044459//plasma membrane part
Unigene27443_Stages_mix	348	24	bone morphogenetic protein receptor, type 1ab precursor	Danio rerio bone morphogenetic protein receptor, type 1ab (bmpr1ab), mRNA >gi|51859366|gb|BC081626.1| Danio rerio bone morphogenetic protein receptor, type IA,b, mRNA (cDNA clone MGC:92227 IMAGE:7052310), complete cds	Bone morphogenetic protein receptor type-1A OS=Homo sapiens GN=BMPR1A PE=1 SV=2	--	bone morphogenetic protein receptor type-1A [EC:2.7.11.30]	GO:0048468//cell development;GO:0031325//positive regulation of cellular metabolic process;GO:2000026//regulation of multicellular organismal development;GO:0030278//regulation of ossification;GO:0008284//positive regulation of cell proliferation;GO:0043009//chordate embryonic development;GO:0001707//mesoderm formation;GO:0090100;GO:0051094//positive regulation of developmental process;GO:0001947…	GO:0005024//transforming growth factor beta-activated receptor activity;GO:0005515//protein binding;GO:0005524//ATP binding	GO:0070724//BMP receptor complex
Unigene20172_Stages_mix	767	77	bone morphogenetic protein receptor, type 1bb isoform 1 precursor	Danio rerio bone morphogenetic protein receptor, type 1bb (bmpr1bb), transcript variant 1, mRNA >gi|224483366|gb|FJ655416.1| Danio rerio bone morphogenetic protein receptor type IB,b (alk6b) mRNA, complete cds	Bone morphogenetic protein receptor type-1B OS=Homo sapiens GN=BMPR1B PE=1 SV=1	--	bone morphogenetic protein receptor type-1B [EC:2.7.11.30]	GO:0023014//signal transduction by phosphorylation;GO:0042078//germ-line stem cell division;GO:0001502//cartilage condensation;GO:0035108//limb morphogenesis;GO:0030501//positive regulation of bone mineralization;GO:0060041//retina development in camera-type eye;GO:0006468//protein phosphorylation;GO:0006954//inflammatory response;GO:0001550//ovarian cumulus expansion;GO:0031290//retinal ganglion…	GO:0004702//receptor signaling protein serine/threonine kinase activity;GO:0046872//metal ion binding;GO:0005025//transforming growth factor beta receptor activity, type I;GO:0005524//ATP binding;GO:0046332//SMAD binding	GO:0043235//receptor complex;GO:0005887//integral to plasma membrane
Unigene39305_Stages_mix	306	31	bone morphogenetic protein receptor, type II a (serine/threonine kinase) precursor	Danio rerio bone morphogenetic protein receptor, type II a (serine/threonine kinase) (bmpr2a), mRNA >gi|66393589|gb|DQ002898.1| Danio rerio BMP type IIa receptor (bmpr2a) mRNA, complete cds	Bone morphogenetic protein receptor type-2 OS=Homo sapiens GN=BMPR2 PE=1 SV=2	--	bone morphogenetic protein receptor type-2 [EC:2.7.11.30]	GO:0003146//heart jogging;GO:0006468//protein phosphorylation;GO:0001947//heart looping;GO:0030509//BMP signaling pathway;GO:0048570//notochord morphogenesis	GO:0005524//ATP binding;GO:0005024//transforming growth factor beta-activated receptor activity	GO:0016020//membrane
Unigene28297_Stages_mix	351	53	Bone morphogenetic protein receptor, type II b (serine/threonine kinase)	Danio rerio bone morphogenetic protein receptor, type II b (serine/threonine kinase), mRNA (cDNA clone MGC:195171 IMAGE:9037316), complete cds	Bone morphogenetic protein receptor type-2 OS=Mus musculus GN=Bmpr2 PE=2 SV=1	--	bone morphogenetic protein receptor type-2 [EC:2.7.11.30]	GO:0048570//notochord morphogenesis;GO:0001947//heart looping;GO:0030509//BMP signaling pathway;GO:0048522//positive regulation of cellular process;GO:0006468//protein phosphorylation;GO:0001944//vasculature development;GO:0003146//heart jogging	GO:0005024//transforming growth factor beta-activated receptor activity;GO:0005524//ATP binding	GO:0016020//membrane
Unigene11733_Stages_mix	1319	384	calreticulin precursor	Danio rerio calreticulin, like 2 (calrl2), mRNA >gi|34784088|gb|BC057469.1| Danio rerio calreticulin, like 2, mRNA (cDNA clone MGC:66153 IMAGE:5412196), complete cds	Calreticulin OS=Oryctolagus cuniculus GN=CALR PE=1 SV=1	--	calreticulin	GO:0055007//cardiac muscle cell differentiation;GO:0045665//negative regulation of neuron differentiation;GO:0002479//antigen processing and presentation of exogenous peptide antigen via MHC class I, TAP-dependent;GO:0008284//positive regulation of cell proliferation;GO:0043687//post-translational protein modification;GO:0030866//cortical actin cytoskeleton organization;GO:0007283//spermatogenesi…	GO:0051087//chaperone binding;GO:0005506//iron ion binding;GO:0051082//unfolded protein binding;GO:0031625//ubiquitin protein ligase binding;GO:0042562//hormone binding;GO:0044183//protein binding involved in protein folding;GO:0030246//carbohydrate binding;GO:0001849//complement component C1q binding;GO:0005178//integrin binding;GO:0003729//mRNA binding;GO:0050681//androgen receptor binding;GO:0…	GO:0005829//cytosol;GO:0005615//extracellular space;GO:0005844//polysome;GO:0005578//proteinaceous extracellular matrix;GO:0001669//acrosomal vesicle;GO:0048471//perinuclear region of cytoplasm;GO:0042824//MHC class I peptide loading complex;GO:0005794//Golgi apparatus;GO:0009897//external side of plasma membrane;GO:0071556//integral to lumenal side of endoplasmic reticulum membrane;GO:0033018//s…
Unigene27435_Stages_mix	2287	3593	calreticulin like precursor	Danio rerio calreticulin like (calrl), mRNA >gi|49904146|gb|BC075778.1| Danio rerio calreticulin like, mRNA (cDNA clone MGC:86846 IMAGE:6902715), complete cds	Calreticulin OS=Oryctolagus cuniculus GN=CALR PE=1 SV=1	Cellobiohydrolase A (1,4-beta-cellobiosidase A)	calreticulin	GO:0006457//protein folding	GO:0051082//unfolded protein binding;GO:0005509//calcium ion binding	GO:0005783//endoplasmic reticulum
Unigene29543_Stages_mix	1290	296	calcium/calmodulin-dependent protein kinase type II delta 1 chain isoform 2	Danio rerio calcium/calmodulin-dependent protein kinase (CaM kinase) II delta 1 (camk2d1), transcript variant 2, mRNA	Calcium/calmodulin-dependent protein kinase type II delta 1 chain OS=Danio rerio GN=camk2d1 PE=2 SV=2	Serine/threonine protein kinase	calcium/calmodulin-dependent protein kinase (CaM kinase) II [EC:2.7.11.17]	GO:0002028//regulation of sodium ion transport;GO:0035022//positive regulation of Rac protein signal transduction;GO:0000082//G1/S transition of mitotic cell cycle;GO:0070374//positive regulation of ERK1 and ERK2 cascade;GO:0010613//positive regulation of cardiac muscle hypertrophy;GO:0007268//synaptic transmission;GO:0001558//regulation of cell growth;GO:0014911//positive regulation of smooth mu…	GO:0050998//nitric-oxide synthase binding;GO:0044325//ion channel binding;GO:0004683//calmodulin-dependent protein kinase activity;GO:0005524//ATP binding;GO:0005516//calmodulin binding	GO:0031594//neuromuscular junction;GO:0005829//cytosol;GO:0043194//axon initial segment;GO:0005654//nucleoplasm;GO:0030315//T-tubule;GO:0048471//perinuclear region of cytoplasm;GO:0005954//calcium- and calmodulin-dependent protein kinase complex;GO:0030666//endocytic vesicle membrane;GO:0014704//intercalated disc;GO:0043025//neuronal cell body;GO:0033017//sarcoplasmic reticulum membrane
Unigene24479_Stages_mix	858	184	calcium/calmodulin-dependent protein kinase type II subunit alpha	Danio rerio calcium/calmodulin-dependent protein kinase (CaM kinase) II alpha (camk2a), mRNA >gi|79158870|gb|BC107971.1| Danio rerio calcium/calmodulin-dependent protein kinase (CaM kinase) II alpha, mRNA (cDNA clone MGC:123320 IMAGE:7252400), complete cds	Calcium/calmodulin-dependent protein kinase type II subunit alpha OS=Pongo abelii GN=CAMK2A PE=2 SV=2	--	calcium/calmodulin-dependent protein kinase (CaM kinase) II [EC:2.7.11.17]	GO:0046928//regulation of neurotransmitter secretion;GO:0060333//interferon-gamma-mediated signaling pathway;GO:0006816//calcium ion transport;GO:0048168//regulation of neuronal synaptic plasticity;GO:0046777//protein autophosphorylation;GO:0018105//peptidyl-serine phosphorylation;GO:0000082//G1/S transition of mitotic cell cycle;GO:0035235//ionotropic glutamate receptor signaling pathway;GO:0051…	GO:0004683//calmodulin-dependent protein kinase activity;GO:0032794//GTPase activating protein binding;GO:0035254//glutamate receptor binding;GO:0005516//calmodulin binding;GO:0005524//ATP binding	GO:0005654//nucleoplasm;GO:0030666//endocytic vesicle membrane;GO:0042734//presynaptic membrane;GO:0005829//cytosol;GO:0032839//dendrite cytoplasm;GO:0030054//cell junction;GO:0005886//plasma membrane;GO:0005954//calcium- and calmodulin-dependent protein kinase complex
Unigene6925_Stages_mix	529	99	calcium/calmodulin-dependent protein kinase type II subunit beta	Zebrafish DNA sequence from clone CH211-229P19 in linkage group 10, complete sequence	Calcium/calmodulin-dependent protein kinase type II subunit beta OS=Mus musculus GN=Camk2b PE=1 SV=2	--	calcium/calmodulin-dependent protein kinase (CaM kinase) II [EC:2.7.11.17]	-	-	-
CL475.Contig7_Stages_mix	1892	393	calcium/calmodulin-dependent protein kinase type II subunit gamma	Danio rerio calcium/calmodulin-dependent protein kinase (CaM kinase) II gamma 1 (camk2g1), mRNA >gi|66911241|gb|BC096785.1| Danio rerio calcium/calmodulin-dependent protein kinase (CaM kinase) II gamma 1, mRNA (cDNA clone MGC:109908 IMAGE:7229028), complete cds	Calcium/calmodulin-dependent protein kinase type II subunit gamma OS=Mus musculus GN=Camk2g PE=1 SV=1	Serine/threonine protein kinase	calcium/calmodulin-dependent protein kinase (CaM kinase) II [EC:2.7.11.17]	GO:0014733//regulation of skeletal muscle adaptation;GO:0048793//pronephros development;GO:0060333//interferon-gamma-mediated signaling pathway;GO:0051924//regulation of calcium ion transport;GO:0046777//protein autophosphorylation;GO:0001666//response to hypoxia;GO:0030073//insulin secretion;GO:0007268//synaptic transmission;GO:0030154//cell differentiation;GO:0000082//G1/S transition of mitotic…	GO:0004683//calmodulin-dependent protein kinase activity;GO:0004723//calcium-dependent protein serine/threonine phosphatase activity;GO:0005516//calmodulin binding;GO:0005524//ATP binding	GO:0005654//nucleoplasm;GO:0030666//endocytic vesicle membrane;GO:0005829//cytosol;GO:0033017//sarcoplasmic reticulum membrane;GO:0005886//plasma membrane;GO:0005954//calcium- and calmodulin-dependent protein kinase complex
Unigene22096_Stages_mix	551	83	calmodulin-regulated spectrin-associated protein 2-B	Danio rerio calmodulin regulated spectrin-associated protein 1b (camsap1b), mRNA	Calmodulin-regulated spectrin-associated protein 1-B OS=Danio rerio GN=camsap1b PE=3 SV=1	Translation initiation factor 2 (IF-2; GTPase)	chromatin assembly factor 1 subunit A	GO:0022604//regulation of cell morphogenesis;GO:0007010//cytoskeleton organization	GO:0008017//microtubule binding	GO:0005737//cytoplasm;GO:0005874//microtubule
Unigene40333_Stages_mix	331	25	calmodulin-regulated spectrin-associated protein 2	Danio rerio calmodulin regulated spectrin-associated protein family, member 2 (camsap2), mRNA	Calmodulin-regulated spectrin-associated protein 2 OS=Homo sapiens GN=CAMSAP2 PE=1 SV=3	--	afadin	-	-	-
Unigene18499_Stages_mix	570	57	calcium/calmodulin-dependent protein kinase type 1-like	PREDICTED: Danio rerio calcium/calmodulin-dependent protein kinase type 1-like (LOC794026), mRNA	Calcium/calmodulin-dependent protein kinase type 1 OS=Rattus norvegicus GN=Camk1 PE=1 SV=2	Serine/threonine protein kinase	calcium/calmodulin-dependent protein kinase I [EC:2.7.11.17]	GO:0060999//positive regulation of dendritic spine development;GO:0043393//regulation of protein binding;GO:0046827//positive regulation of protein export from nucleus;GO:0007165//signal transduction;GO:0010976//positive regulation of neuron projection development;GO:0051835//positive regulation of synapse structural plasticity;GO:0071902//positive regulation of protein serine/threonine kinase ac…	GO:0004674//protein serine/threonine kinase activity;GO:0005524//ATP binding	GO:0005954//calcium- and calmodulin-dependent protein kinase complex
Unigene36258_Stages_mix	887	118	calmodulin-binding transcription activator 2-like, partial	PREDICTED: Danio rerio calmodulin-binding transcription activator 2-like (LOC100334756), partial mRNA	Calmodulin-binding transcription activator 2 OS=Homo sapiens GN=CAMTA2 PE=1 SV=3	--	vesicle-associated membrane protein 3	-	-	-
Unigene38614_Stages_mix	349	38	calmodulin-lysine N-methyltransferase	PREDICTED: Danio rerio si:ch73-54n14.2 (si:ch73-54n14.2), mRNA	--	--	--	-	-	-
Unigene34723_Stages_mix	1292	234	calmodulin-regulated spectrin-associated protein 2-like	PREDICTED: Danio rerio calmodulin-regulated spectrin-associated protein 2-like (LOC558673), mRNA	Calmodulin-regulated spectrin-associated protein 2 OS=Mus musculus GN=Camsap2 PE=1 SV=3	--	regulator of nonsense transcripts 3	-	-	-
Unigene6638_Stages_mix	578	88	calmodulin-regulated spectrin-associated protein 3	PREDICTED: Danio rerio si:dkey-209e8.1 (si:dkey-209e8.1), mRNA	Calmodulin-regulated spectrin-associated protein 3 OS=Homo sapiens GN=CAMSAP3 PE=1 SV=2	--	--	GO:0000226//microtubule cytoskeleton organization;GO:0050794//regulation of cellular process	-	-
Unigene34083_Stages_mix	1318	77747	calsequestrin 1a precursor	Danio rerio calsequestrin 1a (casq1a), mRNA	Calsequestrin-1 OS=Rattus norvegicus GN=Casq1 PE=1 SV=2	Cellobiohydrolase A (1,4-beta-cellobiosidase A)	protein disulfide-isomerase A1 [EC:5.3.4.1]	-	GO:0005509//calcium ion binding	-
Unigene30241_Stages_mix	3145	1294	cadherin-11 precursor	Danio rerio cadherin 11, osteoblast, mRNA (cDNA clone MGC:194061 IMAGE:9037774), complete cds	Cadherin-11 OS=Homo sapiens GN=CDH11 PE=1 SV=2	--	cadherin 11, type 2, OB-cadherin	GO:0034329//cell junction assembly;GO:0007156//homophilic cell adhesion;GO:0001501//skeletal system development;GO:0001503//ossification;GO:0048840//otolith development;GO:0034332//adherens junction organization	GO:0005509//calcium ion binding	GO:0005886//plasma membrane;GO:0016021//integral to membrane
Unigene42364_Stages_mix	222	9	protocadherin 2 gamma 6 precursor	PREDICTED: Danio rerio protocadherin beta-15-like (LOC100536455), mRNA	Protocadherin beta-15 OS=Pan troglodytes GN=PCDHB15 PE=3 SV=1	--	cadherin EGF LAG seven-pass G-type receptor 2 (flamingo)	GO:0007156//homophilic cell adhesion	GO:0005509//calcium ion binding	GO:0016021//integral to membrane;GO:0005886//plasma membrane
Unigene44219_Stages_mix	311	19	protocadherin 2 gamma 29 precursor	Danio rerio Pcdh-gamma mRNA for protocadherin-gamma, complete cds	Protocadherin beta-15 OS=Homo sapiens GN=PCDHB15 PE=1 SV=1	--	--	GO:0007156//homophilic cell adhesion	GO:0005509//calcium ion binding	GO:0016021//integral to membrane;GO:0005886//plasma membrane
CL1844.Contig1_Stages_mix	349	1	Calcitonin gene-related peptide-receptor component protein	Danio rerio calcitonin gene-related peptide-receptor component protein (crcp), mRNA >gi|112418977|gb|BC122405.1| Danio rerio calcitonin gene-related peptide-receptor component protein, mRNA (cDNA clone MGC:153737 IMAGE:8147724), complete cds	DNA-directed RNA polymerase III subunit RPC9 OS=Bos taurus GN=CRCP PE=2 SV=1	--	--	GO:0006954//inflammatory response;GO:0006383//transcription from RNA polymerase III promoter;GO:0007340//acrosome reaction;GO:0045087//innate immune response;GO:0051607//defense response to virus;GO:0007218//neuropeptide signaling pathway	GO:0003899//DNA-directed RNA polymerase activity;GO:0000166//nucleotide binding;GO:0001635//calcitonin gene-related polypeptide receptor activity;GO:0004948//calcitonin receptor activity	GO:0001669//acrosomal vesicle;GO:0009360//DNA polymerase III complex;GO:0005634//nucleus;GO:0005886//plasma membrane
Unigene16365_Stages_mix	688	108	calcitonin gene-related peptide type 1 receptor precursor	Danio rerio calcitonin receptor-like a, mRNA (cDNA clone MGC:158571 IMAGE:7086355), complete cds	Calcitonin gene-related peptide type 1 receptor OS=Danio rerio GN=calcrla PE=2 SV=1	--	calcitonin receptor-like	GO:0001525//angiogenesis;GO:0048844//artery morphogenesis;GO:0007186//G-protein coupled receptor signaling pathway;GO:0001756//somitogenesis	GO:0004948//calcitonin receptor activity	GO:0005886//plasma membrane;GO:0016021//integral to membrane
Unigene28984_Stages_mix	536	53	calcitonin gene-related peptide type 1 receptor-like	PREDICTED: Danio rerio calcitonin gene-related peptide type 1 receptor-like (LOC567131), mRNA	Calcitonin gene-related peptide type 1 receptor OS=Danio rerio GN=calcrla PE=2 SV=1	--	calcitonin receptor-like	GO:0001525//angiogenesis;GO:0007166//cell surface receptor signaling pathway;GO:0048844//artery morphogenesis;GO:0001756//somitogenesis	GO:0004930//G-protein coupled receptor activity	GO:0016020//membrane;GO:0044464//cell part
Unigene251_Stages_mix	3606	1007	calsyntenin 1 precursor	Danio rerio calsyntenin 1 (clstn1), mRNA	Calsyntenin-1 OS=Homo sapiens GN=CLSTN1 PE=1 SV=1	--	AP-3 complex subunit beta	-	-	-
CL1062.Contig3_Stages_mix	5704	3730	collagen type XI alpha-1a	Danio rerio collagen type XI alpha-1a (COL11A1a) mRNA, complete cds, alternatively spliced	Collagen alpha-1(XI) chain OS=Homo sapiens GN=COL11A1 PE=1 SV=4	Translation initiation factor 2 (IF-2; GTPase)	collagen, type I/II/III/V/XI, alpha	GO:0006029//proteoglycan metabolic process;GO:0048704//embryonic skeletal system morphogenesis;GO:0055010//ventricular cardiac muscle tissue morphogenesis;GO:0050910//detection of mechanical stimulus involved in sensory perception of sound;GO:0042472//inner ear morphogenesis;GO:0007601//visual perception;GO:0030199//collagen fibril organization;GO:0002063//chondrocyte development;GO:0001502//cart…	GO:0030674//protein binding, bridging;GO:0046872//metal ion binding;GO:0050840//extracellular matrix binding;GO:0005201//extracellular matrix structural constituent	GO:0005592//collagen type XI;GO:0005788//endoplasmic reticulum lumen
Unigene32666_Stages_mix	2865	822	collagen type XI alpha-2	Danio rerio cDNA clone IMAGE:9038372	Collagen alpha-1(V) chain OS=Homo sapiens GN=COL5A1 PE=1 SV=3	Endoglucanase	collagen, type I/II/III/V/XI, alpha	GO:0060536//cartilage morphogenesis;GO:0035313//wound healing, spreading of epidermal cells;GO:0048592//eye morphogenesis;GO:0003007//heart morphogenesis;GO:0043588//skin development;GO:0007155//cell adhesion;GO:0051128//regulation of cellular component organization;GO:0030199//collagen fibril organization;GO:0032964//collagen biosynthetic process;GO:0001568//blood vessel development;GO:0043206//…	GO:0043394//proteoglycan binding;GO:0048407//platelet-derived growth factor binding;GO:0008201//heparin binding;GO:0005201//extracellular matrix structural constituent	GO:0005604//basement membrane;GO:0005588//collagen type V
Unigene25923_Stages_mix	2629	2942	collagen alpha-1(X) chain precursor	Danio rerio collagen, type X, alpha 1 (col10a1), mRNA	Collagen alpha-1(X) chain OS=Homo sapiens GN=COL10A1 PE=1 SV=2	Translation initiation factor 2 (IF-2; GTPase)	collagen, type I/II/III/V/XI, alpha	-	-	GO:0005581//collagen
CL1062.Contig2_Stages_mix	6198	28878	collagen alpha-1(XI) chain	Danio rerio collagen, type XI, alpha 1b (col11a1b), mRNA >gi|295815586|gb|GQ485665.1| Danio rerio collagen type XI alpha-1b (COL11A1b) mRNA, complete cds	Collagen alpha-1(XI) chain OS=Homo sapiens GN=COL11A1 PE=1 SV=4	Translation initiation factor 2 (IF-2; GTPase)	collagen, type I/II/III/V/XI, alpha	GO:0006029//proteoglycan metabolic process;GO:0048704//embryonic skeletal system morphogenesis;GO:0055010//ventricular cardiac muscle tissue morphogenesis;GO:0050910//detection of mechanical stimulus involved in sensory perception of sound;GO:0042472//inner ear morphogenesis;GO:0007601//visual perception;GO:0030199//collagen fibril organization;GO:0002063//chondrocyte development;GO:0001502//cart…	GO:0030674//protein binding, bridging;GO:0046872//metal ion binding;GO:0050840//extracellular matrix binding;GO:0005201//extracellular matrix structural constituent	GO:0005592//collagen type XI;GO:0005788//endoplasmic reticulum lumen
Unigene31763_Stages_mix	2787	533	collagen alpha-1(XXVII) chain A precursor	Danio rerio collagen, type XXVII, alpha 1a (col27a1a), mRNA >gi|253326823|gb|GQ229459.1| Danio rerio procollagen type XXVII alpha I a (col27a1a) mRNA, complete cds	Collagen alpha-1(XXVII) chain A OS=Danio rerio GN=col27a1a PE=2 SV=1	Endoglucanase	collagen, type I/II/III/V/XI, alpha	GO:0030282//bone mineralization;GO:0001501//skeletal system development;GO:0030198//extracellular matrix organization;GO:0048570//notochord morphogenesis	GO:0046872//metal ion binding;GO:0005201//extracellular matrix structural constituent	GO:0005788//endoplasmic reticulum lumen;GO:0005581//collagen
Unigene31764_Stages_mix	2108	359	collagen alpha-1(XXVII) chain B precursor	Danio rerio collagen, type XXVII, alpha 1b (col27a1b), mRNA >gi|117169175|gb|EF032484.1| Danio rerio procollagen type XXVII alpha I b (col27a1b) mRNA, complete cds	Collagen alpha-1(XXVII) chain B OS=Danio rerio GN=col27a1b PE=2 SV=1	Translation initiation factor 2 (IF-2; GTPase)	collagen, type I/II/III/V/XI, alpha	GO:0030282//bone mineralization;GO:0001501//skeletal system development;GO:0048570//notochord morphogenesis	GO:0046872//metal ion binding;GO:0005201//extracellular matrix structural constituent	GO:0005581//collagen
CL2648.Contig1_Stages_mix	5277	3825	collagen type I alpha 1	Ctenopharyngodon idella collagen type I alpha 1 (COLlA1) mRNA, complete cds	Collagen alpha-1(I) chain OS=Cynops pyrrhogaster GN=COL1A1 PE=2 SV=1	Translation initiation factor 2 (IF-2; GTPase)	collagen, type I/II/III/V/XI, alpha	GO:0031101//fin regeneration;GO:0030278//regulation of ossification;GO:0033339//pectoral fin development	-	GO:0005737//cytoplasm
Unigene32452_Stages_mix	5426	189349	collagen type I alpha 2	Ctenopharyngodon idella collagen type I alpha 2 (COLlA2) mRNA, complete cds	Collagen alpha-2(I) chain OS=Oncorhynchus mykiss GN=col1a2 PE=2 SV=2	Translation initiation factor 2 (IF-2; GTPase)	collagen, type I/II/III/V/XI, alpha	-	GO:0046872//metal ion binding;GO:0005201//extracellular matrix structural constituent	GO:0005581//collagen
Unigene32478_Stages_mix	4116	9413	collagen type II, alpha-1b	Danio rerio mRNA for collagen type II, alpha-1b (col2a1b gene), strain AB, isolated from whole embryo (1mpf)	Collagen alpha-1(II) chain OS=Xenopus tropicalis GN=col2a1 PE=2 SV=1	Translation initiation factor 2 (IF-2; GTPase)	collagen, type I/II/III/V/XI, alpha	GO:0007411//axon guidance;GO:0003007//heart morphogenesis;GO:0033334//fin morphogenesis;GO:0060351//cartilage development involved in endochondral bone morphogenesis;GO:0060021//palate development;GO:0007605//sensory perception of sound;GO:0060174//limb bud formation;GO:0002062//chondrocyte differentiation;GO:0006029//proteoglycan metabolic process;GO:0007417//central nervous system development;G…	GO:0048407//platelet-derived growth factor binding;GO:0046872//metal ion binding;GO:0042802//identical protein binding;GO:0030020//extracellular matrix structural constituent conferring tensile strength	GO:0005604//basement membrane;GO:0005788//endoplasmic reticulum lumen;GO:0005615//extracellular space;GO:0005585//collagen type II
Unigene33586_Stages_mix	5164	3521	collagen type XXII alpha 1 chain	Danio rerio mRNA for collagen type XXII alpha 1 chain (col22a1 gene), strain AB/TU	Collagen alpha-1(XXII) chain OS=Homo sapiens GN=COL22A1 PE=1 SV=2	Translation initiation factor 2 (IF-2; GTPase)	collagen, type IV, alpha	GO:0030198//extracellular matrix organization	-	GO:0005576//extracellular region;GO:0005788//endoplasmic reticulum lumen
CL1433.Contig1_Stages_mix	1406	335	collagen type XXVIII alpha 1 b precursor	Danio rerio partial mRNA for collagen type XXVIII alpha 1 b precursor (col28a1b gene), clone 3	Collagen alpha-1(XXVIII) chain OS=Homo sapiens GN=COL28A1 PE=2 SV=2	--	collagen, type XII, alpha	-	-	-
Unigene32932_Stages_mix	3899	2801	collagen, type V, alpha 3b precursor	Danio rerio collagen, type V, alpha 3b (col5a3b), mRNA >gi|295815594|gb|GQ485669.1| Danio rerio collagen type V alpha-3b (COL5A3b) mRNA, complete cds	Collagen alpha-1(XI) chain OS=Homo sapiens GN=COL11A1 PE=1 SV=4	Endoglucanase	collagen, type I/II/III/V/XI, alpha	-	GO:0005201//extracellular matrix structural constituent	GO:0005581//collagen
Unigene29571_Stages_mix	1443	302	collagen type IV alpha-3-binding protein-like	PREDICTED: Danio rerio collagen type IV alpha-3-binding protein-like (LOC797430), miscRNA	Collagen type IV alpha-3-binding protein OS=Bos taurus GN=COL4A3BP PE=2 SV=1	--	Goodpasture-antigen-binding protein kinase [EC:2.7.11.9]	GO:0034976//response to endoplasmic reticulum stress;GO:0007029//endoplasmic reticulum organization;GO:0000902//cell morphogenesis;GO:0070584//mitochondrion morphogenesis;GO:0003007//heart morphogenesis;GO:0007165//signal transduction;GO:0006672//ceramide metabolic process;GO:0055088//lipid homeostasis;GO:0008283//cell proliferation;GO:0035621//ER to Golgi ceramide transport;GO:0001701//in utero …	GO:0035620//ceramide transporter activity;GO:0070273//phosphatidylinositol-4-phosphate binding;GO:0016301//kinase activity;GO:0097001//ceramide binding	GO:0005829//cytosol;GO:0005739//mitochondrion;GO:0048471//perinuclear region of cytoplasm;GO:0005794//Golgi apparatus;GO:0005783//endoplasmic reticulum;GO:0005634//nucleus
Unigene16365_Stages_mix	688	108	calcitonin gene-related peptide type 1 receptor precursor	Danio rerio calcitonin receptor-like a, mRNA (cDNA clone MGC:158571 IMAGE:7086355), complete cds	Calcitonin gene-related peptide type 1 receptor OS=Danio rerio GN=calcrla PE=2 SV=1	--	calcitonin receptor-like	GO:0001525//angiogenesis;GO:0048844//artery morphogenesis;GO:0007186//G-protein coupled receptor signaling pathway;GO:0001756//somitogenesis	GO:0004948//calcitonin receptor activity	GO:0005886//plasma membrane;GO:0016021//integral to membrane
Unigene16365_Stages_mix	688	108	calcitonin gene-related peptide type 1 receptor precursor	Danio rerio calcitonin receptor-like a, mRNA (cDNA clone MGC:158571 IMAGE:7086355), complete cds	Calcitonin gene-related peptide type 1 receptor OS=Danio rerio GN=calcrla PE=2 SV=1	--	calcitonin receptor-like	GO:0001525//angiogenesis;GO:0048844//artery morphogenesis;GO:0007186//G-protein coupled receptor signaling pathway;GO:0001756//somitogenesis	GO:0004948//calcitonin receptor activity	GO:0005886//plasma membrane;GO:0016021//integral to membrane
Unigene28984_Stages_mix	536	53	calcitonin gene-related peptide type 1 receptor-like	PREDICTED: Danio rerio calcitonin gene-related peptide type 1 receptor-like (LOC567131), mRNA	Calcitonin gene-related peptide type 1 receptor OS=Danio rerio GN=calcrla PE=2 SV=1	--	calcitonin receptor-like	GO:0001525//angiogenesis;GO:0007166//cell surface receptor signaling pathway;GO:0048844//artery morphogenesis;GO:0001756//somitogenesis	GO:0004930//G-protein coupled receptor activity	GO:0016020//membrane;GO:0044464//cell part
CL33.Contig1_Stages_mix	709	417	catenin beta-1	Carassius auratus beta-catenin mRNA, complete cds	Catenin beta-1 OS=Rattus norvegicus GN=Ctnnb1 PE=1 SV=1	--	catenin beta 1	GO:0034097//response to cytokine stimulus;GO:0030997//regulation of centriole-centriole cohesion;GO:0010909//positive regulation of heparan sulfate proteoglycan biosynthetic process;GO:0030521//androgen receptor signaling pathway;GO:0071681//cellular response to indole-3-methanol;GO:0035315//hair cell differentiation;GO:0061154//endothelial tube morphogenesis;GO:0000578//embryonic axis specificat…	GO:0030331//estrogen receptor binding;GO:0019901//protein kinase binding;GO:0019903//protein phosphatase binding;GO:0032403//protein complex binding;GO:0070491//repressing transcription factor binding;GO:0045296//cadherin binding;GO:0005198//structural molecule activity;GO:0035255//ionotropic glutamate receptor binding;GO:0044212//transcription regulatory region DNA binding;GO:0003700//sequence-s…	GO:0034750//Scrib-APC-beta-catenin complex;GO:0005915//zonula adherens;GO:0030057//desmosome;GO:0030877//beta-catenin destruction complex;GO:0045177//apical part of cell;GO:0000922//spindle pole;GO:0016342//catenin complex;GO:0045202//synapse;GO:0043198//dendritic shaft;GO:0005938//cell cortex;GO:0032993//protein-DNA complex;GO:0005667//transcription factor complex;GO:0070369//beta-catenin-TCF7L2…
Unigene16365_Stages_mix	688	108	calcitonin gene-related peptide type 1 receptor precursor	Danio rerio calcitonin receptor-like a, mRNA (cDNA clone MGC:158571 IMAGE:7086355), complete cds	Calcitonin gene-related peptide type 1 receptor OS=Danio rerio GN=calcrla PE=2 SV=1	--	calcitonin receptor-like	GO:0001525//angiogenesis;GO:0048844//artery morphogenesis;GO:0007186//G-protein coupled receptor signaling pathway;GO:0001756//somitogenesis	GO:0004948//calcitonin receptor activity	GO:0005886//plasma membrane;GO:0016021//integral to membrane
Unigene9128_Stages_mix	1646	1812	cathepsin K	Carassius auratus mRNA for tartrate-resistant acid phosphatase, complete cds	Cathepsin K OS=Bos taurus GN=CTSK PE=2 SV=2	Cysteine protease	cathepsin K [EC:3.4.22.38]	GO:0006508//proteolysis	GO:0008234//cysteine-type peptidase activity	-
Unigene15234_Stages_mix	502	40	protein CYR61-like	Homo sapiens cysteine-rich, angiogenic inducer, 61 (CYR61), mRNA	Protein CYR61 OS=Pan troglodytes GN=CYR61 PE=2 SV=1	--	cysteine rich protein 61	GO:0043065//positive regulation of apoptotic process;GO:2000304//positive regulation of ceramide biosynthetic process;GO:0060710//chorio-allantoic fusion;GO:0045669//positive regulation of osteoblast differentiation;GO:0001558//regulation of cell growth;GO:0010518//positive regulation of phospholipase activity;GO:0030513//positive regulation of BMP signaling pathway;GO:0043280//positive regulatio…	GO:0008201//heparin binding;GO:0005178//integrin binding;GO:0050840//extracellular matrix binding;GO:0005520//insulin-like growth factor binding	GO:0005576//extracellular region
Unigene33498_Stages_mix	3095	1650	protein CYR61	PREDICTED: Danio rerio si:ch211-106h11.3 (si:ch211-106h11.3), mRNA	Protein CYR61 OS=Pan troglodytes GN=CYR61 PE=2 SV=1	--	cysteine rich protein 61	GO:0006915//apoptotic process;GO:0045669//positive regulation of osteoblast differentiation;GO:0007507//heart development;GO:0030513//positive regulation of BMP signaling pathway;GO:0044319//wound healing, spreading of cells;GO:0045944//positive regulation of transcription from RNA polymerase II promoter;GO:0030335//positive regulation of cell migration;GO:0007155//cell adhesion;GO:0045860//posit…	GO:0005488//binding	-
Unigene8815_Stages_mix	2509	21534	decorin variant 1	Carassius auratus DCN mRNA for decorin variant 1, complete cds	Decorin OS=Oryctolagus cuniculus GN=DCN PE=2 SV=1	Leucine-rich repeat (LRR) protein	decorin	GO:0050654//chondroitin sulfate proteoglycan metabolic process;GO:0060028//convergent extension involved in axis elongation;GO:0051216//cartilage development	GO:0005515//protein binding	GO:0044421//extracellular region part;GO:0031012//extracellular matrix
Unigene15434_Stages_mix	229	32	homeobox protein Dlx5a	Danio rerio distal-less homeobox gene 5a, mRNA (cDNA clone MGC:192790 IMAGE:100061258), complete cds	Homeobox protein Dlx5a OS=Danio rerio GN=dlx5a PE=2 SV=1	--	homeobox protein DLX2/3/5	GO:0051216//cartilage development;GO:0006355//regulation of transcription, DNA-dependent	GO:0003700//sequence-specific DNA binding transcription factor activity;GO:0000976//transcription regulatory region sequence-specific DNA binding	GO:0005634//nucleus
Unigene22027_Stages_mix	1046	175	homeobox protein Dlx3b	Danio rerio distal-less homeobox gene 3b (dlx3b), mRNA >gi|50417933|gb|BC078386.1| Danio rerio distal-less homeobox gene 3b, mRNA (cDNA clone MGC:91827 IMAGE:7036909), complete cds	Homeobox protein Dlx3b OS=Danio rerio GN=dlx3b PE=2 SV=1	Homeodomain-containing transcription factor	homeobox protein DLX2/3/5	GO:0035270//endocrine system development;GO:0043010//camera-type eye development;GO:0051216//cartilage development;GO:0006355//regulation of transcription, DNA-dependent;GO:0043049//otic placode formation;GO:0021559//trigeminal nerve development;GO:0048666//neuron development	GO:0003700//sequence-specific DNA binding transcription factor activity;GO:0000976//transcription regulatory region sequence-specific DNA binding	GO:0005634//nucleus
Unigene172_Stages_mix	1922	859	transcription elongation factor A protein 3	Danio rerio transcription elongation factor A (SII), 3 (tcea3), mRNA >gi|41107559|gb|BC065444.1| Danio rerio transcription elongation factor A (SII), 3, mRNA (cDNA clone MGC:77732 IMAGE:7000759), complete cds	Transcription elongation factor A protein 3 OS=Homo sapiens GN=TCEA3 PE=2 SV=2	DNA-directed RNA polymerase, subunit M/Transcription elongation factor TFIIS	transcription elongation factor S-II	GO:0006357//regulation of transcription from RNA polymerase II promoter;GO:0006414//translational elongation;GO:0032784//regulation of DNA-dependent transcription, elongation	GO:0003746//translation elongation factor activity;GO:0008270//zinc ion binding;GO:0003677//DNA binding	GO:0005634//nucleus
Unigene215_Stages_mix	1181	343	RNA polymerase II elongation factor ELL	Gobiocypris rarus elongation factor RNA polymerase II mRNA, partial cds	RNA polymerase II elongation factor ELL OS=Homo sapiens GN=ELL PE=1 SV=1	--	RNA polymerase II elongation factor ELL	GO:0001570//vasculogenesis;GO:0006414//translational elongation;GO:0006368//transcription elongation from RNA polymerase II promoter	GO:0003746//translation elongation factor activity	GO:0008023//transcription elongation factor complex
Unigene33776_Stages_mix	2021	423	alpha-L-iduronidase precursor	Danio rerio cDNA, clone cssl:d0155	Fibroblast growth factor receptor-like 1 OS=Gallus gallus GN=FGFRL1 PE=1 SV=1	--	L-iduronidase [EC:3.2.1.76]	GO:0060539//diaphragm development;GO:0021670//lateral ventricle development;GO:0021592//fourth ventricle development;GO:0048565//digestive tract development;GO:0051216//cartilage development;GO:0060412//ventricular septum morphogenesis;GO:0048592//eye morphogenesis;GO:0008285//negative regulation of cell proliferation;GO:0003179//heart valve morphogenesis;GO:0048794//swim bladder development;GO:0…	GO:0005007//fibroblast growth factor-activated receptor activity;GO:0017134//fibroblast growth factor binding;GO:0008201//heparin binding	GO:0016021//integral to membrane;GO:0005886//plasma membrane
Unigene27664_Stages_mix	747	90	fibroblast growth factor (acidic) intracellular binding protein a	Danio rerio fibroblast growth factor (acidic) intracellular binding protein a (fibpa), mRNA >gi|32451673|gb|BC054612.1| Danio rerio fibroblast growth factor (acidic) intracellular binding protein, mRNA (cDNA clone MGC:64086 IMAGE:6794720), complete cds	Acidic fibroblast growth factor intracellular-binding protein OS=Mus musculus GN=Fibp PE=2 SV=1	--	--	GO:0060271//cilium morphogenesis;GO:0060026//convergent extension;GO:0008543//fibroblast growth factor receptor signaling pathway;GO:0070121//Kupffer's vesicle development;GO:0007368//determination of left/right symmetry	GO:0017134//fibroblast growth factor binding	GO:0005739//mitochondrion;GO:0012505//endomembrane system;GO:0016020//membrane;GO:0005634//nucleus
Unigene45335_Stages_mix	247	9	fibroblast growth factor 10 precursor	Danio rerio fibroblast growth factor 10a (fgf10a), mRNA	Fibroblast growth factor 10 OS=Rattus norvegicus GN=Fgf10 PE=2 SV=1	--	fibroblast growth factor	GO:0003156//regulation of organ formation;GO:0031659//positive regulation of cyclin-dependent protein serine/threonine kinase activity involved in G1/S;GO:0060443//mammary gland morphogenesis;GO:0045739//positive regulation of DNA repair;GO:0071363//cellular response to growth factor stimulus;GO:0007589//body fluid secretion;GO:0010092//specification of organ identity;GO:0000187//activation of MA…	GO:0008083//growth factor activity;GO:0042056//chemoattractant activity	GO:0009986//cell surface;GO:0005886//plasma membrane;GO:0005634//nucleus;GO:0005615//extracellular space;GO:0031012//extracellular matrix
Unigene42603_Stages_mix	212	14	fibroblast growth factor 20b	Danio rerio fibroblast growth factor 20b (fgf20b), mRNA >gi|82393860|gb|DQ241822.1| Danio rerio fibroblast growth factor 20b mRNA, complete cds	Fibroblast growth factor 20 OS=Mus musculus GN=Fgf20 PE=2 SV=2	--	fibroblast growth factor	GO:0008286//insulin receptor signaling pathway;GO:0060043//regulation of cardiac muscle cell proliferation;GO:0007267//cell-cell signaling;GO:0060113//inner ear receptor cell differentiation;GO:0070374//positive regulation of ERK1 and ERK2 cascade;GO:0008543//fibroblast growth factor receptor signaling pathway;GO:0008284//positive regulation of cell proliferation;GO:0048703//embryonic viscerocran…	GO:0005104//fibroblast growth factor receptor binding;GO:0008083//growth factor activity	GO:0005576//extracellular region
Unigene43757_Stages_mix	314	17	fibroblast growth factor 4 precursor	Zebrafish DNA sequence from clone CH211-188I17 in linkage group 7, complete sequence	--	--	fibroblast growth factor	-	-	-
CL1610.Contig2_Stages_mix	1528	492	fibroblast growth factor 6a	Danio rerio fibroblast growth factor 6a (fgf6a), mRNA >gi|84798488|gb|DQ317445.1| Danio rerio fibroblast growth factor 6 (fgf6) mRNA, complete cds	Fibroblast growth factor 6 OS=Mus musculus GN=Fgf6 PE=2 SV=2	--	fibroblast growth factor	-	GO:0008083//growth factor activity	-
CL1610.Contig1_Stages_mix	359	42	fibroblast growth factor 6b	Danio rerio fibroblast growth factor 6b, mRNA (cDNA clone MGC:194515 IMAGE:9037363), complete cds	Fibroblast growth factor 6 OS=Mus musculus GN=Fgf6 PE=2 SV=2	--	fibroblast growth factor	-	GO:0008083//growth factor activity	-
Unigene19537_Stages_mix	202	14	Fibroblast growth factor 7	Danio rerio fibroblast growth factor 7, mRNA (cDNA clone MGC:194271 IMAGE:9037337), complete cds	Fibroblast growth factor 7 OS=Sus scrofa GN=FGF7 PE=2 SV=1	--	fibroblast growth factor	GO:0051781//positive regulation of cell division;GO:0010838//positive regulation of keratinocyte proliferation;GO:0010463//mesenchymal cell proliferation;GO:0043129//surfactant homeostasis;GO:0001541//ovarian follicle development;GO:0060665//regulation of branching involved in salivary gland morphogenesis by mesenchymal-epithelial signaling;GO:0050918//positive chemotaxis;GO:0060501//positive reg…	GO:0005111//type 2 fibroblast growth factor receptor binding;GO:0008083//growth factor activity;GO:0008201//heparin binding;GO:0042056//chemoattractant activity	GO:0005615//extracellular space;GO:0005794//Golgi apparatus
Unigene17565_Stages_mix	534	60	fibroblast growth factor 8b precursor	Danio rerio fibroblast growth factor 8 b, mRNA (cDNA clone MGC:194748 IMAGE:9038436), complete cds	Fibroblast growth factor 8b OS=Danio rerio GN=fgf8b PE=2 SV=1	--	fibroblast growth factor	GO:0023019//signal transduction involved in regulation of gene expression;GO:0060059//embryonic retina morphogenesis in camera-type eye;GO:0030878//thyroid gland development;GO:0043524//negative regulation of neuron apoptotic process;GO:0060271//cilium morphogenesis;GO:0030177//positive regulation of Wnt receptor signaling pathway;GO:0003198//epithelial to mesenchymal transition involved in endoc…	GO:0008083//growth factor activity;GO:0005111//type 2 fibroblast growth factor receptor binding;GO:0005105//type 1 fibroblast growth factor receptor binding	GO:0005764//lysosome;GO:0005615//extracellular space
CL796.Contig2_Stages_mix	3118	544	fibroblast growth factor receptor 1-A precursor	Cyprinus carpio fibroblast growth factor receptor 1a1 (FGFR1a1) mRNA, complete cds	Fibroblast growth factor receptor 1-A OS=Danio rerio GN=fgfr1a PE=1 SV=2	Serine/threonine protein kinase	fibroblast growth factor receptor 1 [EC:2.7.10.1]	GO:0008284//positive regulation of cell proliferation;GO:0048010//vascular endothelial growth factor receptor signaling pathway;GO:0060249//anatomical structure homeostasis;GO:0018108//peptidyl-tyrosine phosphorylation;GO:0043406//positive regulation of MAP kinase activity;GO:0010863//positive regulation of phospholipase C activity;GO:0048916//posterior lateral line development;GO:0048738//cardia…	GO:0008201//heparin binding;GO:0017134//fibroblast growth factor binding;GO:0005007//fibroblast growth factor-activated receptor activity;GO:0005524//ATP binding;GO:0005021//vascular endothelial growth factor-activated receptor activity	GO:0005829//cytosol;GO:0016023//cytoplasmic membrane-bounded vesicle;GO:0005887//integral to plasma membrane;GO:0005634//nucleus
Unigene31951_Stages_mix	802	196	fibroblast growth factor receptor 1a2	Cyprinus carpio fibroblast growth factor receptor 1a2 (FGFR1a2) mRNA, complete cds	Fibroblast growth factor receptor 1-A OS=Danio rerio GN=fgfr1a PE=1 SV=2	--	fibroblast growth factor receptor 1 [EC:2.7.10.1]	GO:0048010//vascular endothelial growth factor receptor signaling pathway;GO:0036342//post-anal tail morphogenesis;GO:0043589//skin morphogenesis;GO:0042664//negative regulation of endodermal cell fate specification;GO:0048916//posterior lateral line development;GO:0060249//anatomical structure homeostasis;GO:0031101//fin regeneration;GO:0010863//positive regulation of phospholipase C activity;GO…	GO:0005021//vascular endothelial growth factor-activated receptor activity;GO:0008201//heparin binding;GO:0005007//fibroblast growth factor-activated receptor activity;GO:0017134//fibroblast growth factor binding;GO:0005524//ATP binding	GO:0016023//cytoplasmic membrane-bounded vesicle;GO:0005829//cytosol;GO:0005887//integral to plasma membrane;GO:0005634//nucleus
Unigene31956_Stages_mix	742	88	fibroblast growth factor receptor 1b	Danio rerio fibroblast growth factor receptor 1b (FGFR1b) mRNA, complete cds	Fibroblast growth factor receptor 1-A OS=Danio rerio GN=fgfr1a PE=1 SV=2	--	fibroblast growth factor receptor 1 [EC:2.7.10.1]	GO:0048010//vascular endothelial growth factor receptor signaling pathway;GO:0036342//post-anal tail morphogenesis;GO:0043589//skin morphogenesis;GO:0042664//negative regulation of endodermal cell fate specification;GO:0048916//posterior lateral line development;GO:0060249//anatomical structure homeostasis;GO:0031101//fin regeneration;GO:0010863//positive regulation of phospholipase C activity;GO…	GO:0005021//vascular endothelial growth factor-activated receptor activity;GO:0008201//heparin binding;GO:0005007//fibroblast growth factor-activated receptor activity;GO:0017134//fibroblast growth factor binding;GO:0005524//ATP binding	GO:0016023//cytoplasmic membrane-bounded vesicle;GO:0005829//cytosol;GO:0005887//integral to plasma membrane;GO:0005634//nucleus
Unigene29439_Stages_mix	1354	293	fibroblast growth factor receptor 2 isoform 3 precursor	Danio rerio fibroblast growth factor receptor 2 (fgfr2), transcript variant 4, mRNA	Fibroblast growth factor receptor 2 OS=Danio rerio GN=fgfr2 PE=1 SV=1	Serine/threonine protein kinase	fibroblast growth factor receptor 2 [EC:2.7.10.1]	GO:0006915//apoptotic process;GO:0001947//heart looping;GO:0008284//positive regulation of cell proliferation;GO:0006468//protein phosphorylation;GO:0008543//fibroblast growth factor receptor signaling pathway;GO:0003146//heart jogging	GO:0005007//fibroblast growth factor-activated receptor activity;GO:0017134//fibroblast growth factor binding;GO:0005524//ATP binding	GO:0016023//cytoplasmic membrane-bounded vesicle;GO:0016021//integral to membrane;GO:0005794//Golgi apparatus;GO:0005886//plasma membrane
Unigene29440_Stages_mix	496	123	fibroblast growth factor receptor 2b	Danio rerio fibroblast growth factor receptor 2 (fgfr2), transcript variant 4, mRNA	Fibroblast growth factor receptor 2 OS=Danio rerio GN=fgfr2 PE=1 SV=1	--	fibroblast growth factor receptor 2 [EC:2.7.10.1]	GO:0060523//prostate epithelial cord elongation;GO:0030901//midbrain development;GO:0060601//lateral sprouting from an epithelium;GO:0048489//synaptic vesicle transport;GO:0046777//protein autophosphorylation;GO:0035603//fibroblast growth factor receptor signaling pathway involved in hemopoiesis;GO:0045839//negative regulation of mitosis;GO:0040036//regulation of fibroblast growth factor receptor…	GO:0017134//fibroblast growth factor binding;GO:0042803//protein homodimerization activity;GO:0005007//fibroblast growth factor-activated receptor activity;GO:0008201//heparin binding;GO:0005524//ATP binding	GO:0005938//cell cortex;GO:0060076//excitatory synapse;GO:0009986//cell surface;GO:0005794//Golgi apparatus;GO:0005576//extracellular region;GO:0005634//nucleus;GO:0031012//extracellular matrix;GO:0016023//cytoplasmic membrane-bounded vesicle;GO:0005887//integral to plasma membrane
Unigene31957_Stages_mix	568	82	fibroblast growth factor receptor 3 precursor	Danio rerio fibroblast growth factor receptor 3, mRNA (cDNA clone MGC:193660 IMAGE:9038195), complete cds	Fibroblast growth factor receptor 3 OS=Danio rerio GN=fgfr3 PE=2 SV=1	--	fibroblast growth factor receptor 3 [EC:2.7.10.1]	GO:0006468//protein phosphorylation;GO:0006915//apoptotic process;GO:0008543//fibroblast growth factor receptor signaling pathway;GO:0008284//positive regulation of cell proliferation	GO:0005007//fibroblast growth factor-activated receptor activity;GO:0005524//ATP binding	GO:0016021//integral to membrane;GO:0005886//plasma membrane
Unigene37966_Stages_mix	506	49	Fibroblast growth factor receptor 4	Danio rerio fibroblast growth factor receptor 4, mRNA (cDNA clone MGC:198431 IMAGE:9039420), complete cds	Fibroblast growth factor receptor 4 OS=Danio rerio GN=fgfr4 PE=1 SV=1	Serine/threonine protein kinase	fibroblast growth factor receptor 4 [EC:2.7.10.1]	GO:0006468//protein phosphorylation;GO:0008543//fibroblast growth factor receptor signaling pathway;GO:0008284//positive regulation of cell proliferation	GO:0005007//fibroblast growth factor-activated receptor activity;GO:0005524//ATP binding;GO:0005515//protein binding	GO:0016021//integral to membrane;GO:0005768//endosome;GO:0005783//endoplasmic reticulum;GO:0005886//plasma membrane
Unigene41322_Stages_mix	593	52	fibroblast growth factor receptor 4 precursor	Danio rerio fibroblast growth factor receptor 4, mRNA (cDNA clone MGC:111935 IMAGE:7436221), complete cds	Fibroblast growth factor receptor 4 OS=Danio rerio GN=fgfr4 PE=1 SV=1	Serine/threonine protein kinase	fibroblast growth factor receptor 4 [EC:2.7.10.1]	GO:0006468//protein phosphorylation;GO:0008543//fibroblast growth factor receptor signaling pathway;GO:0008284//positive regulation of cell proliferation	GO:0005007//fibroblast growth factor-activated receptor activity;GO:0005524//ATP binding;GO:0005515//protein binding	GO:0016021//integral to membrane;GO:0005768//endosome;GO:0005783//endoplasmic reticulum;GO:0005886//plasma membrane
Unigene9332_Stages_mix	682	68	fibroblast growth factor receptor substrate 2b	Zebrafish DNA sequence from clone CH1073-455M16 in linkage group 25, complete sequence	Fibroblast growth factor receptor substrate 2 OS=Homo sapiens GN=FRS2 PE=1 SV=4	--	fibroblast growth factor receptor substrate 2	GO:0009790//embryo development;GO:0007165//signal transduction;GO:0009887//organ morphogenesis	GO:0005158//insulin receptor binding	-
Unigene2785_Stages_mix	563	62	Fibroblast growth factor receptor-like 1b	Danio rerio fibroblast growth factor receptor-like 1b, mRNA (cDNA clone MGC:193625 IMAGE:9038235), complete cds	Fibroblast growth factor receptor-like 1 OS=Gallus gallus GN=FGFRL1 PE=1 SV=1	--	L-iduronidase [EC:3.2.1.76]	GO:0060412//ventricular septum morphogenesis;GO:0001558//regulation of cell growth;GO:0051216//cartilage development;GO:0008285//negative regulation of cell proliferation;GO:0006468//protein phosphorylation;GO:0040037//negative regulation of fibroblast growth factor receptor signaling pathway;GO:0060539//diaphragm development;GO:0003179//heart valve morphogenesis	GO:0001571//non-tyrosine kinase fibroblast growth factor receptor activity;GO:0008201//heparin binding;GO:0005007//fibroblast growth factor-activated receptor activity;GO:0017134//fibroblast growth factor binding	GO:0005887//integral to plasma membrane
Unigene16290_Stages_mix	481	52	fibroblast growth factor receptor-like 1b precursor	Danio rerio mRNA for FGF receptor-like protein 1b alpha precursor (fgfrl1b alpha gene)	Fibroblast growth factor receptor-like 1 OS=Gallus gallus GN=FGFRL1 PE=1 SV=1	--	L-iduronidase [EC:3.2.1.76]	GO:0021670//lateral ventricle development;GO:0021592//fourth ventricle development;GO:0048565//digestive tract development;GO:0051216//cartilage development;GO:0007507//heart development;GO:0048592//eye morphogenesis;GO:0008285//negative regulation of cell proliferation;GO:0048794//swim bladder development;GO:0001755//neural crest cell migration;GO:0021678//third ventricle development	GO:0005515//protein binding;GO:0008201//heparin binding	GO:0016021//integral to membrane
Unigene20506_Stages_mix	245	18	heparin-binding growth factor 2	Danio rerio fibroblast growth factor 2 (fgf2), mRNA	Fibroblast growth factor 2 OS=Pan troglodytes GN=FGF2 PE=2 SV=2	--	fibroblast growth factor	GO:0046668//regulation of retinal cell programmed cell death;GO:0045892//negative regulation of transcription, DNA-dependent;GO:0060644//mammary gland epithelial cell differentiation;GO:0006915//apoptotic process;GO:0050918//positive chemotaxis;GO:0070374//positive regulation of ERK1 and ERK2 cascade;GO:0060128//corticotropin hormone secreting cell differentiation;GO:0045669//positive regulation …	GO:0008201//heparin binding;GO:0008083//growth factor activity;GO:0017134//fibroblast growth factor binding;GO:0005125//cytokine activity;GO:0030374//ligand-dependent nuclear receptor transcription coactivator activity;GO:0005104//fibroblast growth factor receptor binding;GO:0042056//chemoattractant activity	GO:0005829//cytosol;GO:0005615//extracellular space;GO:0005634//nucleus
Unigene12075_Stages_mix	772	345	fibroblast growth factor-binding protein 1	Zebrafish DNA sequence from clone CH73-207I17 in linkage group 1, complete sequence	Fibroblast growth factor-binding protein 1 OS=Rattus norvegicus GN=Fgfbp1 PE=1 SV=1	--	--	-	-	-
CL403.Contig6_Stages_mix	2562	42	fibronectin 1, isoform CRA_f	Homo sapiens fibronectin 1 (FN1), transcript variant 6, mRNA	Fibronectin OS=Homo sapiens GN=FN1 PE=1 SV=4	--	fibronectin 1	GO:0001525//angiogenesis;GO:0008360//regulation of cell shape;GO:0030168//platelet activation;GO:0007161//calcium-independent cell-matrix adhesion;GO:0034446//substrate adhesion-dependent cell spreading;GO:0050900//leukocyte migration;GO:0007044//cell-substrate junction assembly;GO:0006953//acute-phase response;GO:0018149//peptide cross-linking;GO:0002576//platelet degranulation	GO:0016504//peptidase activator activity;GO:0005201//extracellular matrix structural constituent;GO:0008201//heparin binding;GO:0005518//collagen binding	GO:0005604//basement membrane;GO:0005793//endoplasmic reticulum-Golgi intermediate compartment;GO:0031093//platelet alpha granule lumen;GO:0005577//fibrinogen complex;GO:0016324//apical plasma membrane
CL403.Contig7_Stages_mix	6094	83	fibronectin 1	Homo sapiens mRNA for Fibronectin 1 variant protein	Fibronectin OS=Homo sapiens GN=FN1 PE=1 SV=4	--	fibronectin 1	-	-	-
Unigene15779_Stages_mix	508	97	fibronectin 1a isoform 2	Danio rerio fibronectin 1a isoform 2 (fn1a) mRNA, complete cds	Fibronectin OS=Xenopus laevis GN=fn1 PE=2 SV=1	--	fibronectin 1	GO:0001757//somite specification;GO:0016337//cell-cell adhesion;GO:0045198//establishment of epithelial cell apical/basal polarity;GO:0003007//heart morphogenesis;GO:0035050//embryonic heart tube development;GO:0060956//endocardial cell differentiation	GO:0005178//integrin binding	GO:0005576//extracellular region
CL617.Contig3_Stages_mix	634	1227	glyceraldehyde-3-phosphate dehydrogenase	Ctenopharyngodon idella glyceraldehyde-3-phosphate dehydrogenase mRNA, partial cds	Glyceraldehyde 3-phosphate dehydrogenase 2 OS=Danio rerio GN=gapdh-2 PE=2 SV=1	Glyceraldehyde-3-phosphate dehydrogenase/erythrose-4-phosphate dehydrogenase	glyceraldehyde-3-phosphate dehydrogenase, spermatogenic [EC:1.2.1.12]	GO:0051402//neuron apoptotic process;GO:0055114//oxidation-reduction process;GO:0035606//peptidyl-cysteine S-trans-nitrosylation;GO:0050821//protein stabilization;GO:0000226//microtubule cytoskeleton organization;GO:0006096//glycolysis	GO:0051287//NAD binding;GO:0008017//microtubule binding;GO:0035605//peptidyl-cysteine S-nitrosylase activity;GO:0004365//glyceraldehyde-3-phosphate dehydrogenase (NAD+) (phosphorylating) activity;GO:0050661//NADP binding	GO:0005829//cytosol;GO:0015630//microtubule cytoskeleton;GO:0005634//nucleus
Unigene13584_Stages_mix	979	580	grancalcin	Danio rerio zgc:92027 (zgc:92027), mRNA >gi|52350629|gb|BC082795.1| Danio rerio zgc:92027, mRNA (cDNA clone MGC:92027 IMAGE:7044345), complete cds	Grancalcin OS=Mus musculus GN=Gca PE=2 SV=1	--	calpain, invertebrate [EC:3.4.22.-]	-	GO:0046982//protein heterodimerization activity;GO:0042803//protein homodimerization activity;GO:0005509//calcium ion binding	GO:0016020//membrane;GO:0005829//cytosol
Unigene17786_Stages_mix	667	103	growth hormone receptor a	Megalobrama amblycephala growth hormone receptor a (GHRa) mRNA, complete cds	Growth hormone receptor OS=Oryctolagus cuniculus GN=GHR PE=1 SV=1	--	growth hormone receptor	-	GO:0004896//cytokine receptor activity	GO:0016020//membrane
Unigene31314_Stages_mix	1527	1146	growth hormone-inducible transmembrane protein	Gasterosteus aculeatus clone CNB145-F08 mRNA sequence	Growth hormone-inducible transmembrane protein OS=Homo sapiens GN=GHITM PE=1 SV=2	Integral membrane protein, interacts with FtsH	Rho-associated, coiled-coil containing protein kinase [EC:2.7.11.1]	-	-	GO:0005739//mitochondrion;GO:0016021//integral to membrane
Unigene31657_Stages_mix	1638	694	growth hormone receptor b	Megalobrama amblycephala growth hormone receptor b (GHRb) mRNA, complete cds	Growth hormone receptor OS=Homo sapiens GN=GHR PE=1 SV=1	--	growth hormone receptor	-	-	-
Unigene41467_Stages_mix	307	21	growth hormone-regulated TBC protein 1-A	Danio rerio growth hormone regulated TBC protein 1a (grtp1a), mRNA >gi|37589711|gb|BC059581.1| Danio rerio growth hormone regulated TBC protein 1a, mRNA (cDNA clone MGC:73241 IMAGE:4146456), complete cds	Growth hormone-regulated TBC protein 1-A OS=Danio rerio GN=grtp1a PE=2 SV=1	GTPase-activating protein	--	GO:0032313//regulation of Rab GTPase activity	GO:0005097//Rab GTPase activator activity	GO:0005622//intracellular
CL184.Contig1_Stages_mix	2725	140	hyaluronan and proteoglycan link protein 1 precursor	Danio rerio hyaluronan and proteoglycan link protein 1a (hapln1a), mRNA >gi|53748887|dbj|AB167511.1| Danio rerio hapln1 mRNA for hyaluronan proteoglycan link protein 1, complete cds	Hyaluronan and proteoglycan link protein 1 OS=Mus musculus GN=Hapln1 PE=2 SV=1	--	hyaluronan and proteoglycan link protein 1	GO:0007155//cell adhesion	GO:0005540//hyaluronic acid binding;GO:0005198//structural molecule activity	GO:0005578//proteinaceous extracellular matrix
Unigene15936_Stages_mix	395	34	hyaluronan and proteoglycan link protein 3 precursor	Danio rerio cDNA, clone cssl:d0137	Hyaluronan and proteoglycan link protein 3 OS=Homo sapiens GN=HAPLN3 PE=2 SV=1	--	hyaluronan and proteoglycan link protein 3	GO:0006511//ubiquitin-dependent protein catabolic process;GO:0007155//cell adhesion	GO:0005540//hyaluronic acid binding;GO:0004221//ubiquitin thiolesterase activity;GO:0008234//cysteine-type peptidase activity	-
Unigene16062_Stages_mix	426	39	hemicentin-1 precursor	Danio rerio hemicentin 1 (hmcn1), mRNA	Hemicentin-1 OS=Homo sapiens GN=HMCN1 PE=1 SV=2	--	thrombospondin	GO:0033334//fin morphogenesis;GO:0050896//response to stimulus;GO:0071711//basement membrane organization;GO:0007601//visual perception	GO:0005509//calcium ion binding	GO:0030054//cell junction;GO:0005938//cell cortex;GO:0005604//basement membrane
CL1071.Contig1_Stages_mix	799	20	homeobox protein Hox-C3a	Megalobrama amblycephala homeodomain protein (HoxC3a) gene, partial cds	Homeobox protein Hox-C3a OS=Danio rerio GN=hoxc3a PE=2 SV=1	--	homeobox protein HoxA/B/D3	GO:0006355//regulation of transcription, DNA-dependent;GO:0048513//organ development;GO:0044767	GO:0043565//sequence-specific DNA binding;GO:0003700//sequence-specific DNA binding transcription factor activity	GO:0005634//nucleus
CL2646.Contig1_Stages_mix	966	146	homeobox protein Hox-A10b	Danio rerio homeo box A10b (hoxa10b), mRNA	Homeobox protein Hox-A10b OS=Danio rerio GN=hoxa10b PE=2 SV=1	--	homeobox protein HoxA/C/D10	GO:0007275//multicellular organismal development;GO:0006355//regulation of transcription, DNA-dependent	GO:0003700//sequence-specific DNA binding transcription factor activity;GO:0043565//sequence-specific DNA binding	GO:0005634//nucleus
Unigene10829_Stages_mix	313	21	Homeobox protein Hox-C13b	Danio rerio homeo box C13b (hoxc13b), mRNA >gi|141795819|gb|BC139597.1| Danio rerio homeo box C13b, mRNA (cDNA clone MGC:162540 IMAGE:6907740), complete cds	Homeobox protein Hox-C13b OS=Danio rerio GN=hoxc13b PE=2 SV=1	--	homeobox protein HoxA/C/D13	GO:0009952//anterior/posterior pattern specification;GO:0006355//regulation of transcription, DNA-dependent;GO:0031101//fin regeneration;GO:0001942//hair follicle development;GO:0043587//tongue morphogenesis	GO:0043565//sequence-specific DNA binding;GO:0003700//sequence-specific DNA binding transcription factor activity	GO:0005634//nucleus
Unigene10859_Stages_mix	204	12	homeobox protein Hox-A9b	Megalobrama amblycephala HoxA9b pseudogene, partial sequence	Homeobox protein Hox-A9b OS=Danio rerio GN=hoxa9b PE=2 SV=3	--	homeobox protein HoxA/B/C/D9	GO:0007275//multicellular organismal development;GO:0006355//regulation of transcription, DNA-dependent	GO:0003700//sequence-specific DNA binding transcription factor activity;GO:0043565//sequence-specific DNA binding	GO:0005634//nucleus
Unigene11651_Stages_mix	1123	270	homeobox protein Hox-B7a	Danio rerio homeo box B7a (hoxb7a), mRNA	Homeobox protein Hox-B7a OS=Danio rerio GN=hoxb7a PE=2 SV=1	--	homeobox protein HoxA/B7	GO:0006355//regulation of transcription, DNA-dependent;GO:0009887//organ morphogenesis	GO:0043565//sequence-specific DNA binding;GO:0003700//sequence-specific DNA binding transcription factor activity	GO:0005634//nucleus
Unigene12484_Stages_mix	434	80	homeobox protein Hox-C11a isoform 2	PREDICTED: Danio rerio im:7165141, transcript variant 2 (im:7165141), mRNA	Homeobox protein Hox-C11a OS=Danio rerio GN=hoxc11a PE=2 SV=1	Homeodomain-containing transcription factor	homeobox protein HoxA/C/D11	GO:0007275//multicellular organismal development;GO:0006355//regulation of transcription, DNA-dependent	GO:0003700//sequence-specific DNA binding transcription factor activity;GO:0043565//sequence-specific DNA binding	GO:0005634//nucleus
Unigene12668_Stages_mix	1001	391	homeobox protein Hox-C12	Danio rerio homeo box C12a (hoxc12a), mRNA >gi|190339567|gb|BC162849.1| Danio rerio homeo box C12a, mRNA (cDNA clone MGC:194255 IMAGE:9037277), complete cds	Homeobox protein Hox-C12a OS=Takifugu rubripes GN=hoxc12a PE=3 SV=1	--	homeobox protein HoxC/D12	GO:0006355//regulation of transcription, DNA-dependent	GO:0003700//sequence-specific DNA binding transcription factor activity;GO:0043565//sequence-specific DNA binding	GO:0005634//nucleus
Unigene13425_Stages_mix	753	88	homeobox protein Hox-C9a	Danio rerio homeo box C9a (hoxc9a), mRNA >gi|66267250|gb|BC095014.1| Danio rerio homeo box C9a, mRNA (cDNA clone MGC:109844 IMAGE:7255006), complete cds	Homeobox protein Hox-C9a OS=Danio rerio GN=hoxc9a PE=2 SV=2	--	homeobox protein HoxA/B/C/D9	GO:2001213//negative regulation of vasculogenesis;GO:0006355//regulation of transcription, DNA-dependent	GO:0043565//sequence-specific DNA binding;GO:0003700//sequence-specific DNA binding transcription factor activity	GO:0005634//nucleus
Unigene13841_Stages_mix	1492	422	homeobox protein Hox-D10a	Danio rerio homeo box D10a (hoxd10a), mRNA	Homeobox protein Hox-D10a OS=Danio rerio GN=hoxd10a PE=2 SV=4	--	homeobox protein HoxA/C/D10	GO:0007275//multicellular organismal development;GO:0006355//regulation of transcription, DNA-dependent	GO:0003700//sequence-specific DNA binding transcription factor activity;GO:0043565//sequence-specific DNA binding	GO:0005634//nucleus
Unigene18580_Stages_mix	769	180	homeobox protein Hox-C8a	Danio rerio homeo box C8a (hoxc8a), mRNA >gi|51327257|gb|BC080255.1| Danio rerio homeo box C8a, mRNA (cDNA clone MGC:91832 IMAGE:7037074), complete cds	Homeobox protein Hox-C8a OS=Danio rerio GN=hoxc8a PE=2 SV=1	Homeodomain-containing transcription factor	homeobox protein HoxB/C/D8	GO:0031018//endocrine pancreas development;GO:0048705//skeletal system morphogenesis;GO:0009952//anterior/posterior pattern specification;GO:0031017//exocrine pancreas development;GO:0035118//embryonic pectoral fin morphogenesis;GO:0000122//negative regulation of transcription from RNA polymerase II promoter;GO:0030182//neuron differentiation	GO:0003700//sequence-specific DNA binding transcription factor activity;GO:0000976//transcription regulatory region sequence-specific DNA binding	GO:0005634//nucleus
Unigene19771_Stages_mix	209	29	homeobox protein Hox-C12b	Megalobrama amblycephala homeodomain protein (HoxC12b) gene, partial cds	Homeobox protein Hox-C12b OS=Danio rerio GN=hoxc12b PE=2 SV=1	Homeodomain-containing transcription factor	homeobox protein HoxC/D12	GO:0007275//multicellular organismal development;GO:0006355//regulation of transcription, DNA-dependent	GO:0003700//sequence-specific DNA binding transcription factor activity;GO:0043565//sequence-specific DNA binding	GO:0005634//nucleus
Unigene20109_Stages_mix	391	53	homeobox protein Hox-A2b	Goldfish homeobox mRNA, partial cds	Homeobox protein Hox-A2a OS=Takifugu rubripes GN=hoxa2a PE=3 SV=1	--	homeobox protein HoxA/B2	-	GO:0003677//DNA binding	-
Unigene20509_Stages_mix	373	49	homeobox protein Hox-C13a	Megalobrama amblycephala homeodomain protein (HoxC13a) gene, partial cds	Homeobox protein Hox-C13a OS=Danio rerio GN=hoxc13a PE=2 SV=1	--	homeobox protein HoxA/C/D13	GO:0006355//regulation of transcription, DNA-dependent;GO:0031101//fin regeneration	GO:0043565//sequence-specific DNA binding;GO:0003700//sequence-specific DNA binding transcription factor activity	GO:0005634//nucleus
Unigene21504_Stages_mix	662	236	Homeobox protein Hox-B9	Danio rerio homeo box B9a, mRNA (cDNA clone MGC:113834 IMAGE:7435848), complete cds	Homeobox protein Hox-B9a OS=Danio rerio GN=hoxb9a PE=2 SV=2	--	homeobox protein HoxA/B/C/D9	GO:0060326//cell chemotaxis;GO:0045944//positive regulation of transcription from RNA polymerase II promoter;GO:0009952//anterior/posterior pattern specification;GO:0030879//mammary gland development;GO:0048706//embryonic skeletal system development;GO:0060070//canonical Wnt receptor signaling pathway	GO:0043565//sequence-specific DNA binding;GO:0003700//sequence-specific DNA binding transcription factor activity	GO:0005739//mitochondrion;GO:0005730//nucleolus
Unigene24041_Stages_mix	671	177	homeobox protein Hox-D12a	Megalobrama amblycephala homeodomain protein (HoxD12a) gene, partial cds	Homeobox protein Hox-D12a OS=Danio rerio GN=hoxd12a PE=2 SV=2	Homeodomain-containing transcription factor	homeobox protein HoxC/D12	GO:0006355//regulation of transcription, DNA-dependent	GO:0003700//sequence-specific DNA binding transcription factor activity;GO:0043565//sequence-specific DNA binding	GO:0005634//nucleus
Unigene24042_Stages_mix	1918	635	Homeobox protein Hox-B10	Danio rerio homeo box B10a, mRNA (cDNA clone MGC:174923 IMAGE:7160934), complete cds	Homeobox protein Hox-B10a OS=Danio rerio GN=hoxb10a PE=2 SV=2	--	homeobox protein HoxA/C/D10	GO:0007275//multicellular organismal development;GO:0006355//regulation of transcription, DNA-dependent	GO:0003700//sequence-specific DNA binding transcription factor activity;GO:0043565//sequence-specific DNA binding	GO:0005634//nucleus
Unigene26817_Stages_mix	402	37	homeobox protein Hox-D3a	Megalobrama amblycephala homeodomain protein (HoxD3a) gene, partial cds	Homeobox protein Hox-D3a OS=Danio rerio GN=hoxd3a PE=2 SV=2	--	homeobox protein HoxA/B/D3	GO:0007275//multicellular organismal development;GO:0006355//regulation of transcription, DNA-dependent	GO:0003700//sequence-specific DNA binding transcription factor activity;GO:0043565//sequence-specific DNA binding	GO:0005634//nucleus
Unigene37736_Stages_mix	718	91	homeobox protein Hox-A11b	Danio rerio homeo box A11b, mRNA (cDNA clone MGC:194350 IMAGE:9037430), complete cds	Homeobox protein Hox-A11b OS=Danio rerio GN=hoxa11b PE=2 SV=1	Homeodomain-containing transcription factor	homeobox protein HoxA/C/D11	GO:0007275//multicellular organismal development;GO:0006355//regulation of transcription, DNA-dependent	GO:0003700//sequence-specific DNA binding transcription factor activity;GO:0043565//sequence-specific DNA binding	GO:0005634//nucleus
Unigene38425_Stages_mix	252	30	homeobox protein HoxC13aa	Danio rerio homeo box C13b (hoxc13b), mRNA >gi|141795819|gb|BC139597.1| Danio rerio homeo box C13b, mRNA (cDNA clone MGC:162540 IMAGE:6907740), complete cds	Homeobox protein Hox-C13a OS=Takifugu rubripes GN=hoxc13a PE=3 SV=1	--	homeobox protein HoxA/C/D13	GO:0031101//fin regeneration;GO:0006351//transcription, DNA-dependent	GO:0003677//DNA binding	-
Unigene39119_Stages_mix	466	47	homeobox protein Hox-D12a	Culter alburnus homeodomain protein HoxD12a (hoxd12a) gene, partial cds	Homeobox protein Hox-D12a OS=Danio rerio GN=hoxd12a PE=2 SV=2	--	homeobox protein HoxC/D12	-	GO:0003677//DNA binding	-
Unigene39765_Stages_mix	447	37	homeobox protein Hox-C11a isoform 2	PREDICTED: Danio rerio im:7165141, transcript variant 2 (im:7165141), mRNA	Homeobox protein Hox-C11a OS=Danio rerio GN=hoxc11a PE=2 SV=1	--	homeobox protein HoxA/C/D11	GO:0007275//multicellular organismal development;GO:0006355//regulation of transcription, DNA-dependent	GO:0003700//sequence-specific DNA binding transcription factor activity;GO:0043565//sequence-specific DNA binding	GO:0005634//nucleus
Unigene42709_Stages_mix	284	21	homeobox protein Hox-B13a	Cyprinus carpio clone 370974 microsatellite sequence	Homeobox protein Hox-B13a OS=Danio rerio GN=hoxb13a PE=2 SV=1	--	homeobox protein HoxA/C/D13	GO:0001525//angiogenesis;GO:0009611//response to wounding;GO:0008544//epidermis development;GO:0060743//epithelial cell maturation involved in prostate gland development;GO:0006355//regulation of transcription, DNA-dependent;GO:0033574//response to testosterone stimulus;GO:0060527//prostate epithelial cord arborization involved in prostate glandular acinus morphogenesis;GO:0040008//regulation of …	GO:0043565//sequence-specific DNA binding;GO:0003700//sequence-specific DNA binding transcription factor activity	GO:0005667//transcription factor complex
Unigene44839_Stages_mix	212	10	homeobox protein Hox-C8a	Megalobrama amblycephala homeodomain protein (HoxC8a) gene, partial cds	Homeobox protein Hox-C8a OS=Danio rerio GN=hoxc8a PE=2 SV=1	--	homeobox protein HoxB/C/D8	GO:0031018//endocrine pancreas development;GO:0031017//exocrine pancreas development;GO:0006355//regulation of transcription, DNA-dependent;GO:0035118//embryonic pectoral fin morphogenesis	GO:0003700//sequence-specific DNA binding transcription factor activity;GO:0000976//transcription regulatory region sequence-specific DNA binding	GO:0005634//nucleus
Unigene5412_Stages_mix	1426	237	Homeobox protein Hox-A3a	Danio rerio homeo box A3a, mRNA (cDNA clone MGC:91782 IMAGE:7039846), complete cds	Homeobox protein Hox-A3a OS=Danio rerio GN=hoxa3a PE=2 SV=1	--	homeobox protein HoxA/B/D3	GO:0048538//thymus development;GO:0003002//regionalization;GO:0048646//anatomical structure formation involved in morphogenesis;GO:0006355//regulation of transcription, DNA-dependent;GO:0009887//organ morphogenesis;GO:0001501//skeletal system development;GO:0060017//parathyroid gland development	GO:0043565//sequence-specific DNA binding;GO:0003700//sequence-specific DNA binding transcription factor activity	GO:0005634//nucleus
Unigene7128_Stages_mix	1249	518	homeobox protein Hox-C11a	Danio rerio homeo box C11a (hoxc11a), mRNA	Homeobox protein Hox-C11a OS=Danio rerio GN=hoxc11a PE=2 SV=1	Homeodomain-containing transcription factor	homeobox protein HoxA/C/D11	GO:0007275//multicellular organismal development;GO:0006355//regulation of transcription, DNA-dependent	GO:0003700//sequence-specific DNA binding transcription factor activity;GO:0043565//sequence-specific DNA binding	GO:0005634//nucleus
CL25.Contig3_Stages_mix	1967	1316	heat shock protein 70	Megalobrama amblycephala heat shock protein 70 (hsp70) mRNA, complete cds	Heat shock 70 kDa protein OS=Oncorhynchus tschawytscha GN=hsp70 PE=2 SV=1	Molecular chaperone	heat shock 70kDa protein 1/8	GO:0046686//response to cadmium ion;GO:0048593//camera-type eye morphogenesis;GO:0009408//response to heat;GO:0009410//response to xenobiotic stimulus	GO:0005524//ATP binding	-
CL622.Contig1_Stages_mix	2931	3535	Heat shock protein 4	Cyprinus carpio mRNA for heat shock protein 4, complete cds	Heat shock 70 kDa protein 4 OS=Homo sapiens GN=HSPA4 PE=1 SV=4	Molecular chaperone	heat shock 70kDa protein 4	GO:0045040//protein import into mitochondrial outer membrane;GO:0006986//response to unfolded protein;GO:0051131//chaperone-mediated protein complex assembly	GO:0005524//ATP binding	GO:0005730//nucleolus;GO:0005737//cytoplasm
CL622.Contig2_Stages_mix	3343	1790	heat shock protein 4a	Danio rerio heat shock protein 4a (hspa4a), mRNA >gi|29881531|gb|BC051152.1| Danio rerio heat shock protein 4, like, mRNA (cDNA clone MGC:55506 IMAGE:2641035), complete cds	Heat shock 70 kDa protein 4 OS=Homo sapiens GN=HSPA4 PE=1 SV=4	Molecular chaperone	heat shock 70kDa protein 4	GO:0006950//response to stress	GO:0005524//ATP binding	-
CL650.Contig1_Stages_mix	2468	9668	Heat shock protein HSP 90-alpha 1	Danio rerio heat shock protein 90-alpha 1, mRNA (cDNA clone MGC:86652 IMAGE:6894022), complete cds	Heat shock protein HSP 90-alpha 1 OS=Danio rerio GN=hsp90a.1 PE=1 SV=3	Molecular chaperone, HSP90 family	molecular chaperone HtpG	GO:0007411//axon guidance;GO:0048769//sarcomerogenesis;GO:0051131//chaperone-mediated protein complex assembly;GO:0007517//muscle organ development;GO:0030240//skeletal muscle thin filament assembly;GO:0045040//protein import into mitochondrial outer membrane;GO:0045429//positive regulation of nitric oxide biosynthetic process;GO:0050999//regulation of nitric-oxide synthase activity;GO:0007165//s…	GO:0030911//TPR domain binding;GO:0030235//nitric-oxide synthase regulator activity;GO:0051082//unfolded protein binding;GO:0016887//ATPase activity;GO:0042803//protein homodimerization activity;GO:0005524//ATP binding	GO:0042470//melanosome;GO:0005829//cytosol;GO:0030018//Z disc;GO:0048471//perinuclear region of cytoplasm;GO:0005886//plasma membrane
CL650.Contig2_Stages_mix	2615	16569	heat shock protein 90	Tanichthys albonubes heat shock protein 90 (HSP90) mRNA, complete cds	Heat shock protein HSP 90-beta OS=Danio rerio GN=hsp90ab1 PE=1 SV=2	Molecular chaperone, HSP90 family	molecular chaperone HtpG	GO:0006457//protein folding;GO:0007517//muscle organ development;GO:0006950//response to stress	GO:0005524//ATP binding;GO:0051082//unfolded protein binding	GO:0005737//cytoplasm
Unigene10985_Stages_mix	809	1935	heat shock protein, alpha-crystallin-related, 9	Zebrafish DNA sequence from clone CH73-384N10 in linkage group 3, complete sequence	Heat shock protein 30 OS=Oncorhynchus tschawytscha GN=hsp30 PE=2 SV=1	--	heat shock 27kDa protein 7	GO:0006950//response to stress	-	-
Unigene12850_Stages_mix	391	154	heat shock protein HSP 90-alpha-like	Danio rerio heat shock protein 90-alpha 2, mRNA (cDNA clone IMAGE:8150151), partial cds	Heat shock protein HSP 90-alpha OS=Rattus norvegicus GN=Hsp90aa1 PE=1 SV=3	Molecular chaperone, HSP90 family	molecular chaperone HtpG	GO:0051131//chaperone-mediated protein complex assembly;GO:0042026//protein refolding;GO:0045585//positive regulation of cytotoxic T cell differentiation;GO:0045429//positive regulation of nitric oxide biosynthetic process;GO:0006200//ATP catabolic process;GO:0006986//response to unfolded protein;GO:0045040//protein import into mitochondrial outer membrane;GO:0045793//positive regulation of cell …	GO:0005525//GTP binding;GO:0002135//CTP binding;GO:0042803//protein homodimerization activity;GO:0002134//UTP binding;GO:0051082//unfolded protein binding;GO:0017098//sulfonylurea receptor binding;GO:0032564//dATP binding;GO:0003729//mRNA binding;GO:0044325//ion channel binding;GO:0005524//ATP binding;GO:0016887//ATPase activity;GO:0030911//TPR domain binding;GO:0019901//protein kinase binding;GO…	GO:0009986//cell surface;GO:0031526//brush border membrane;GO:0043005//neuron projection;GO:0016324//apical plasma membrane;GO:0043234//protein complex;GO:0005829//cytosol;GO:0016323//basolateral plasma membrane;GO:0048471//perinuclear region of cytoplasm;GO:0043025//neuronal cell body;GO:0031012//extracellular matrix
Unigene1593_Stages_mix	228	17	heat shock protein 105 kDa-like	PREDICTED: Danio rerio heat shock protein 105 kDa-like (LOC557824), mRNA	Heat shock protein 105 kDa OS=Bos taurus GN=HSPH1 PE=2 SV=1	Molecular chaperone	heat shock protein 110kDa	GO:0006950//response to stress;GO:0051085//chaperone mediated protein folding requiring cofactor	GO:0005524//ATP binding;GO:0043014//alpha-tubulin binding	GO:0005737//cytoplasm;GO:0005634//nucleus;GO:0005874//microtubule
Unigene17257_Stages_mix	390	44	heat shock 70 kDa protein 12B	Danio rerio heat shock protein 12B, mRNA (cDNA clone MGC:193852 IMAGE:9037613), complete cds	Heat shock 70 kDa protein 12B OS=Homo sapiens GN=HSPA12B PE=2 SV=2	--	--	GO:0006950//response to stress;GO:0002040//sprouting angiogenesis	-	-
Unigene18503_Stages_mix	1093	311	Heat shock protein 14	Danio rerio heat shock protein 14 (hspa14), mRNA	Heat shock 70 kDa protein 14 OS=Danio rerio GN=hspa14 PE=2 SV=1	--	--	-	GO:0005524//ATP binding	GO:0005840//ribosome;GO:0005829//cytosol
Unigene24133_Stages_mix	654	642	heat shock protein beta-11	Danio rerio heat shock protein, alpha-crystallin-related, b11 (hspb11), mRNA >gi|148285621|gb|EF583631.1| Danio rerio small heat shock protein HSPB11 (HSPB11) mRNA, complete cds	Heat shock protein beta-11 OS=Danio rerio GN=hspb11 PE=2 SV=2	--	crystallin, alpha B	GO:0006950//response to stress	-	-
Unigene27024_Stages_mix	665	219	heat shock protein 67b2-like	Danio rerio cDNA clone IMAGE:7164058	Thiosulfate sulfurtransferase/rhodanese-like domain-containing protein 3 OS=Mus musculus GN=Tstd3 PE=2 SV=1	Rhodanese-related sulfurtransferase	thiosulfate/3-mercaptopyruvate sulfurtransferase [EC:2.8.1.1 2.8.1.2]	-	-	-
Unigene27765_Stages_mix	1552	2314	heat shock protein beta-8	Danio rerio heat shock protein, alpha-crystallin-related, b8 (hspb8), mRNA >gi|34785407|gb|BC057441.1| Danio rerio heat shock protein, alpha-crystallin-related, b8, mRNA (cDNA clone MGC:64202 IMAGE:6798820), complete cds	Heat shock protein beta-8 OS=Pongo abelii GN=HSPB8 PE=2 SV=1	--	heat shock 22kDa protein 8	GO:0006950//response to stress	GO:0004672//protein kinase activity;GO:0042802//identical protein binding	GO:0005737//cytoplasm;GO:0005634//nucleus
Unigene29824_Stages_mix	2218	3275	Heat shock protein 9	Danio rerio heat shock protein 9 (hspa9), nuclear gene encoding mitochondrial protein, mRNA >gi|54035283|gb|BC083504.1| Danio rerio heat shock protein 9, mRNA (cDNA clone MGC:86654 IMAGE:6894039), complete cds	Stress-70 protein, mitochondrial OS=Bos taurus GN=HSPA9 PE=2 SV=1	Molecular chaperone	molecular chaperone DnaK	GO:0006457//protein folding;GO:0030097//hemopoiesis;GO:0006611//protein export from nucleus;GO:0031101//fin regeneration	GO:0019899//enzyme binding;GO:0005524//ATP binding;GO:0016887//ATPase activity;GO:0051082//unfolded protein binding	GO:0005730//nucleolus;GO:0042645//mitochondrial nucleoid;GO:0009986//cell surface
Unigene30668_Stages_mix	1221	528	heat shock protein beta-2	Danio rerio heat shock protein, alpha-crystallin-related, b2 (hspb2), mRNA >gi|62202853|gb|BC093369.1| Danio rerio heat shock protein, alpha-crystallin-related, b2, mRNA (cDNA clone MGC:112532 IMAGE:7420316), complete cds	Heat shock protein beta-2 OS=Rattus norvegicus GN=Hspb2 PE=3 SV=1	--	heat shock 27kDa protein 2	GO:0007525//somatic muscle development;GO:0009408//response to heat	GO:0005212//structural constituent of eye lens	GO:0005737//cytoplasm;GO:0005634//nucleus
Unigene31345_Stages_mix	620	285	serpin peptidase inhibitor, clade H (heat shock protein 47), member 1b precursor	Danio rerio serpin peptidase inhibitor, clade H (heat shock protein 47), member 1b (serpinh1b), mRNA >gi|1098626|gb|U31079.1| Danio rerio 47 kDa heat shock protein (hsp) mRNA, complete cds	Serpin H1 OS=Gallus gallus GN=SERPINH1 PE=1 SV=2	--	serpin peptidase inhibitor, clade H, member 1	GO:0010951//negative regulation of endopeptidase activity;GO:0051604//protein maturation;GO:0030199//collagen fibril organization;GO:0030162//regulation of proteolysis;GO:0032964//collagen biosynthetic process;GO:0006950//response to stress	GO:0004867//serine-type endopeptidase inhibitor activity;GO:0051082//unfolded protein binding	GO:0005793//endoplasmic reticulum-Golgi intermediate compartment;GO:0005788//endoplasmic reticulum lumen
Unigene31590_Stages_mix	662	654	heat shock protein, alpha-crystallin-related, b6	Danio rerio heat shock protein, alpha-crystallin-related, b6 (hspb6), mRNA >gi|149212757|gb|EF614998.1| Danio rerio small heat shock protein HSPB6 mRNA, complete cds	Alpha-crystallin B chain OS=Squalus acanthias GN=CRYAB PE=1 SV=1	--	crystallin, alpha B	GO:0044763;GO:0001654//eye development;GO:0050789//regulation of biological process;GO:0006950//response to stress	GO:0051082//unfolded protein binding	GO:0043229//intracellular organelle;GO:0044444//cytoplasmic part
Unigene31814_Stages_mix	2952	3764	heat shock protein	Ctenopharyngodon idella heat shock protein (Hsp90) mRNA, complete cds	Endoplasmin OS=Canis familiaris GN=HSP90B1 PE=1 SV=1	Molecular chaperone, HSP90 family	heat shock protein 90kDa beta	GO:0030433//ER-associated protein catabolic process;GO:0006457//protein folding;GO:0043066//negative regulation of apoptotic process;GO:0031247//actin rod assembly;GO:0035889//otolith tethering;GO:0001666//response to hypoxia;GO:0071318//cellular response to ATP;GO:0043666//regulation of phosphoprotein phosphatase activity	GO:0046790//virion binding;GO:0050750//low-density lipoprotein particle receptor binding;GO:0051082//unfolded protein binding;GO:0019903//protein phosphatase binding;GO:0003723//RNA binding;GO:0005524//ATP binding	GO:0016529//sarcoplasmic reticulum;GO:0005788//endoplasmic reticulum lumen;GO:0042470//melanosome;GO:0005789//endoplasmic reticulum membrane;GO:0005829//cytosol;GO:0030496//midbody;GO:0048471//perinuclear region of cytoplasm;GO:0044459//plasma membrane part
Unigene32483_Stages_mix	2634	1045	heat shock protein 75 kDa, mitochondrial-like	PREDICTED: Danio rerio heat shock protein 75 kDa, mitochondrial-like (LOC100536003), mRNA	Heat shock protein 75 kDa, mitochondrial OS=Mus musculus GN=Trap1 PE=1 SV=1	Molecular chaperone, HSP90 family	TNF receptor-associated protein 1	GO:0006457//protein folding;GO:0034599//cellular response to oxidative stress	GO:0005524//ATP binding;GO:0051082//unfolded protein binding	GO:0005739//mitochondrion
Unigene32739_Stages_mix	2929	1808	60 kDa heat shock protein	Ctenopharyngodon idella 60 kDa heat shock protein (hsp60) mRNA, complete cds	60 kDa heat shock protein, mitochondrial OS=Gallus gallus GN=HSPD1 PE=1 SV=1	Chaperonin GroEL (HSP60 family)	chaperonin GroEL	GO:0043065//positive regulation of apoptotic process;GO:0032755//positive regulation of interleukin-6 production;GO:0043524//negative regulation of neuron apoptotic process;GO:0042026//protein refolding;GO:0032735//positive regulation of interleukin-12 production;GO:0032729//positive regulation of interferon-gamma production;GO:0043032//positive regulation of macrophage activation;GO:0042542//res…	GO:0051087//chaperone binding;GO:0001530//lipopolysaccharide binding;GO:0002039//p53 binding;GO:0002020//protease binding;GO:0043559//insulin binding;GO:0032403//protein complex binding;GO:0005524//ATP binding;GO:0051787//misfolded protein binding;GO:0043498//cell surface binding;GO:0046982//protein heterodimerization activity	GO:0009986//cell surface;GO:0046696//lipopolysaccharide receptor complex;GO:0005791//rough endoplasmic reticulum;GO:0005829//cytosol;GO:0005759//mitochondrial matrix;GO:0005615//extracellular space;GO:0045121//membrane raft;GO:0044459//plasma membrane part;GO:0019907//cyclin-dependent protein kinase activating kinase holoenzyme complex;GO:0042588//zymogen granule;GO:0005769//early endosome;GO:000…
Unigene34331_Stages_mix	413	397	10 kDa heat shock protein, mitochondrial	Danio rerio heat shock 10 protein 1 (chaperonin 10) (hspe1), nuclear gene encoding mitochondrial protein, mRNA >gi|47938869|gb|BC071419.1| Danio rerio heat shock 10 protein 1 (chaperonin 10), mRNA (cDNA clone MGC:86747 IMAGE:6898979), complete cds	10 kDa heat shock protein, mitochondrial OS=Homo sapiens GN=HSPE1 PE=1 SV=2	Co-chaperonin GroES (HSP10)	chaperonin GroES	GO:0006457//protein folding;GO:0006919//activation of cysteine-type endopeptidase activity involved in apoptotic process;GO:0006986//response to unfolded protein	GO:0051087//chaperone binding;GO:0005524//ATP binding;GO:0051082//unfolded protein binding	GO:0005759//mitochondrial matrix
Unigene34358_Stages_mix	906	429	heat shock protein beta-7	Danio rerio heat shock protein family, alpha-crystallin-related, b7 (hspb7), mRNA >gi|53734447|gb|BC083373.1| Danio rerio heat shock protein family, alpha-crystallin-related, b7, mRNA (cDNA clone MGC:103426 IMAGE:7233563), complete cds	Heat shock protein beta-7 OS=Homo sapiens GN=HSPB7 PE=1 SV=1	--	heat shock 27kDa protein 7	GO:0006986//response to unfolded protein;GO:0009408//response to heat;GO:0008016//regulation of heart contraction	GO:0008022//protein C-terminus binding	GO:0005634//nucleus;GO:0005739//mitochondrion
Unigene34501_Stages_mix	1873	730	activator of 90 kDa heat shock protein ATPase homolog 1	Danio rerio AHA1, activator of heat shock protein ATPase homolog 1, like, mRNA (cDNA clone IMAGE:6997256)	Activator of 90 kDa heat shock protein ATPase homolog 1 OS=Homo sapiens GN=AHSA1 PE=1 SV=1	Activator of HSP90 ATPase	--	GO:0032781//positive regulation of ATPase activity;GO:0006950//response to stress	GO:0051087//chaperone binding;GO:0001671//ATPase activator activity	-
Unigene37764_Stages_mix	258	27	heat shock protein 70	Mamestra brassicae hsc70 mRNA for heat shock cognate protein 70, complete cds	Heat shock-related 70 kDa protein 2 OS=Rattus norvegicus GN=Hspa2 PE=2 SV=2	Molecular chaperone	heat shock 70kDa protein 1/8	GO:0006950//response to stress	GO:0005524//ATP binding	-
Unigene40537_Stages_mix	593	40	heat shock protein beta-1-like	PREDICTED: Danio rerio heat shock protein beta-1-like (LOC100331249), mRNA	Retinitis pigmentosa 1-like 1 protein OS=Homo sapiens GN=RP1L1 PE=1 SV=4	--	RNA polymerase II-associated factor 1	-	-	-
Unigene21949_Stages_mix	1037	156	insulin-like growth factor 1	Megalobrama amblycephala insulin-like growth factor 1 (IGF1) mRNA, complete cds	Insulin-like growth factor I, adult form OS=Cyprinus carpio PE=2 SV=1	--	insulin-like growth factor 1	GO:0008284//positive regulation of cell proliferation;GO:0009953//dorsal/ventral pattern formation	GO:0005159//insulin-like growth factor receptor binding;GO:0008083//growth factor activity;GO:0005179//hormone activity	GO:0005615//extracellular space
Unigene40680_Stages_mix	320	28	Insulin-like growth factor 1a receptor	Cyprinus carpio IGF-I receptor subtype a mRNA, complete cds	Insulin-like growth factor 1 receptor OS=Xenopus laevis GN=igf1r PE=1 SV=1	--	insulin-like growth factor 1 receptor [EC:2.7.10.1]	GO:0021522//spinal cord motor neuron differentiation;GO:0006955//immune response;GO:0009952//anterior/posterior pattern specification;GO:0007420//brain development;GO:0051389//inactivation of MAPKK activity;GO:0046328//regulation of JNK cascade;GO:0043410//positive regulation of MAPK cascade;GO:0045740//positive regulation of DNA replication;GO:0031101//fin regeneration;GO:0048015//phosphatidylin…	GO:0043548//phosphatidylinositol 3-kinase binding;GO:0043027//cysteine-type endopeptidase inhibitor activity involved in apoptotic process;GO:0031994//insulin-like growth factor I binding;GO:0043559//insulin binding;GO:0005010//insulin-like growth factor-activated receptor activity;GO:0043560//insulin receptor substrate binding;GO:0042802//identical protein binding;GO:0005158//insulin receptor bi…	GO:0043231//intracellular membrane-bounded organelle;GO:0005886//plasma membrane;GO:0016021//integral to membrane
Unigene12624_Stages_mix	1259	219	insulin-like growth factor 2	Megalobrama amblycephala insulin-like growth factor 2 (IGF2) mRNA, complete cds	Insulin-like growth factor II OS=Oncorhynchus mykiss GN=igf2 PE=2 SV=1	--	insulin-like growth factor 2	GO:0031101//fin regeneration;GO:0030900//forebrain development;GO:0030903//notochord development;GO:0048793//pronephros development;GO:0001756//somitogenesis	GO:0008083//growth factor activity;GO:0005159//insulin-like growth factor receptor binding;GO:0005179//hormone activity	GO:0005615//extracellular space
CL1381.Contig1_Stages_mix	1456	55	insulin-like growth factor 2 mRNA-binding protein 3	Danio rerio Vg1 RNA binding protein mRNA, complete cds	Insulin-like growth factor 2 mRNA-binding protein 3 OS=Danio rerio GN=igf2bp3 PE=1 SV=1	--	insulin-like growth factor 2 mRNA-binding protein 3	GO:0006417//regulation of translation;GO:0006355//regulation of transcription, DNA-dependent;GO:0007275//multicellular organismal development;GO:0051028//mRNA transport	GO:0003730//mRNA 3'-UTR binding;GO:0003677//DNA binding;GO:0048027//mRNA 5'-UTR binding;GO:0000166//nucleotide binding	GO:0030529//ribonucleoprotein complex;GO:0005783//endoplasmic reticulum;GO:0005634//nucleus
Unigene27550_Stages_mix	898	543	insulin-like growth factor binding protein 1a precursor	Cyprinus carpio insulin-like growth factor binding protein-1 mRNA, complete cds	Insulin-like growth factor-binding protein 1 OS=Bos taurus GN=IGFBP1 PE=2 SV=2	--	insulin-like growth factor-binding protein 3	GO:0008285//negative regulation of cell proliferation;GO:0001558//regulation of cell growth;GO:0001666//response to hypoxia	GO:0031995//insulin-like growth factor II binding;GO:0031994//insulin-like growth factor I binding	GO:0005737//cytoplasm;GO:0005576//extracellular region
Unigene32727_Stages_mix	648	191	insulin-like growth factor binding protein 5	Danio rerio insulin-like growth factor binding protein 5a (igfbp5a), mRNA	Insulin-like growth factor-binding protein 5 OS=Mus musculus GN=Igfbp5 PE=1 SV=1	--	insulin-like growth factor-binding protein 3	GO:0001558//regulation of cell growth	GO:0005520//insulin-like growth factor binding	GO:0005576//extracellular region
Unigene2953_Stages_mix	565	51	insulin-like growth factor binding protein 6b precursor	Danio rerio insulin-like growth factor binding protein 6b mRNA, complete cds	Insulin-like growth factor-binding protein 6 OS=Homo sapiens GN=IGFBP6 PE=1 SV=1	--	insulin-like growth factor-binding protein 3	-	-	-
Unigene12141_Stages_mix	1057	177	insulin-like growth factor-binding protein	Homo sapiens insulin-like growth factor binding protein 3 (IGFBP3), transcript variant 2, mRNA	Insulin-like growth factor-binding protein 3 OS=Homo sapiens GN=IGFBP3 PE=1 SV=2	--	insulin-like growth factor-binding protein 3	GO:0043568//positive regulation of insulin-like growth factor receptor signaling pathway;GO:0048662//negative regulation of smooth muscle cell proliferation;GO:0001558//regulation of cell growth;GO:0009968//negative regulation of signal transduction;GO:0044342//type B pancreatic cell proliferation;GO:0001933//negative regulation of protein phosphorylation;GO:0014912//negative regulation of smooth…	GO:0046872//metal ion binding;GO:0031994//insulin-like growth factor I binding;GO:0001968//fibronectin binding;GO:0008160//protein tyrosine phosphatase activator activity	GO:0016942//insulin-like growth factor binding protein complex;GO:0005634//nucleus
Unigene18994_Stages_mix	725	104	insulin-like growth factor-binding protein 2-B precursor	Danio rerio insulin-like growth factor binding protein 2b mRNA, complete cds	Insulin-like growth factor-binding protein 2-B OS=Danio rerio GN=igfbp2b PE=1 SV=1	--	insulin-like growth factor-binding protein 3	GO:0001525//angiogenesis;GO:0043567//regulation of insulin-like growth factor receptor signaling pathway;GO:0008156//negative regulation of DNA replication;GO:0001558//regulation of cell growth;GO:0007507//heart development;GO:0008285//negative regulation of cell proliferation;GO:0040015//negative regulation of multicellular organism growth;GO:0048640//negative regulation of developmental growth	GO:0031994//insulin-like growth factor I binding;GO:0031995//insulin-like growth factor II binding	GO:0005576//extracellular region
Unigene30924_Stages_mix	1662	1565	insulin-like growth factor-binding protein 7 precursor	Danio rerio insulin-like growth factor binding protein 7 (igfbp7), mRNA >gi|134054387|emb|CU458927.1| Danio rerio cDNA, clone cssl:d0161	Insulin-like growth factor-binding protein 7 OS=Homo sapiens GN=IGFBP7 PE=1 SV=1	--	HtrA serine peptidase 1 [EC:3.4.21.-]	GO:0001569//patterning of blood vessels;GO:0008285//negative regulation of cell proliferation;GO:0001558//regulation of cell growth;GO:0007155//cell adhesion;GO:0002040//sprouting angiogenesis	GO:0042802//identical protein binding;GO:0005520//insulin-like growth factor binding	GO:0005615//extracellular space;GO:0031012//extracellular matrix
Unigene12275_Stages_mix	1719	881	transcription factor jun-D	Danio rerio jun D proto-oncogene (jund), mRNA	Transcription factor jun-D OS=Rattus norvegicus GN=Jund PE=2 SV=1	--	transcription factor jun-D	GO:0071277//cellular response to calcium ion;GO:0032496//response to lipopolysaccharide;GO:0009612//response to mechanical stimulus;GO:0007568//aging;GO:0043434//response to peptide hormone stimulus;GO:0014070//response to organic cyclic compound;GO:0009416//response to light stimulus;GO:0045944//positive regulation of transcription from RNA polymerase II promoter;GO:0002076//osteoblast developme…	GO:0046982//protein heterodimerization activity;GO:0044212//transcription regulatory region DNA binding;GO:0016922//ligand-dependent nuclear receptor binding;GO:0043565//sequence-specific DNA binding;GO:0003700//sequence-specific DNA binding transcription factor activity;GO:0003690//double-stranded DNA binding	GO:0043234//protein complex;GO:0005634//nucleus
Unigene10973_Stages_mix	1279	293	keratocan	Carassius auratus KERA mRNA for keratocan, complete cds	Keratocan OS=Gallus gallus GN=KERA PE=1 SV=1	Leucine-rich repeat (LRR) protein	keratocan	GO:0005975//carbohydrate metabolic process;GO:0042340//keratan sulfate catabolic process;GO:0044707;GO:0018146//keratan sulfate biosynthetic process	-	GO:0005796//Golgi lumen;GO:0043202//lysosomal lumen;GO:0005578//proteinaceous extracellular matrix
CL992.Contig1_Stages_mix	341	25	lymphoid enhancer-binding factor 1-like isoform 2	Danio rerio lymphocyte enhancer binding factor 1, mRNA (cDNA clone MGC:193547 IMAGE:9037698), complete cds	Lymphoid enhancer-binding factor 1 OS=Mus musculus GN=Lef1 PE=1 SV=1	--	lymphoid enhancer-binding factor 1	GO:0030326//embryonic limb morphogenesis;GO:0016202//regulation of striated muscle tissue development;GO:0032713//negative regulation of interleukin-4 production;GO:0030520//intracellular estrogen receptor signaling pathway;GO:0048069//eye pigmentation;GO:0021943//formation of radial glial scaffolds;GO:0021879//forebrain neuron differentiation;GO:0071866//negative regulation of apoptotic process …	GO:0003705//RNA polymerase II distal enhancer sequence-specific DNA binding transcription factor activity;GO:0008013//beta-catenin binding;GO:0070016//armadillo repeat domain binding;GO:0003682//chromatin binding;GO:0043565//sequence-specific DNA binding;GO:0008301//DNA binding, bending;GO:0035326//enhancer binding;GO:0045295//gamma-catenin binding;GO:0030331//estrogen receptor binding	GO:0005737//cytoplasm;GO:0005667//transcription factor complex
Unigene36774_Stages_mix	770	78	lymphoid enhancer-binding factor 1	Danio rerio lymphocyte enhancer binding factor 1, mRNA (cDNA clone MGC:193547 IMAGE:9037698), complete cds	Lymphoid enhancer-binding factor 1 OS=Homo sapiens GN=LEF1 PE=1 SV=1	--	lymphoid enhancer-binding factor 1	GO:0030326//embryonic limb morphogenesis;GO:0016202//regulation of striated muscle tissue development;GO:0032713//negative regulation of interleukin-4 production;GO:0030520//intracellular estrogen receptor signaling pathway;GO:0048069//eye pigmentation;GO:0021943//formation of radial glial scaffolds;GO:0021879//forebrain neuron differentiation;GO:0071866//negative regulation of apoptotic process …	GO:0003705//RNA polymerase II distal enhancer sequence-specific DNA binding transcription factor activity;GO:0008013//beta-catenin binding;GO:0070016//armadillo repeat domain binding;GO:0003682//chromatin binding;GO:0043565//sequence-specific DNA binding;GO:0008301//DNA binding, bending;GO:0035326//enhancer binding;GO:0045295//gamma-catenin binding;GO:0030331//estrogen receptor binding	GO:0005737//cytoplasm;GO:0005667//transcription factor complex
Unigene4938_Stages_mix	743	100	leptin receptor long form	Ctenopharyngodon idella leptin receptor long form mRNA, complete cds	--	--	leptin receptor	GO:0043010//camera-type eye development;GO:0007399//nervous system development;GO:0048839//inner ear development	-	-
Unigene9508_Stages_mix	459	116	leptin receptor gene-related protein	Danio rerio zgc:112430 (zgc:112430), mRNA >gi|62531198|gb|BC093304.1| Danio rerio zgc:112430, mRNA (cDNA clone MGC:112430 IMAGE:7403739), complete cds	Leptin receptor gene-related protein OS=Danio rerio GN=leprot PE=2 SV=1	--	--	GO:0001525//angiogenesis;GO:0033210//leptin-mediated signaling pathway;GO:0042755//eating behavior;GO:0008203//cholesterol metabolic process;GO:0046426//negative regulation of JAK-STAT cascade;GO:0051346//negative regulation of hydrolase activity;GO:2000009//negative regulation of protein localization to cell surface;GO:0060400//negative regulation of growth hormone receptor signaling pathway;GO:…	GO:0017046//peptide hormone binding;GO:0005102//receptor binding;GO:0016500//protein-hormone receptor activity;GO:0004896//cytokine receptor activity	GO:0000139//Golgi membrane;GO:0005615//extracellular space;GO:0005887//integral to plasma membrane;GO:0010008//endosome membrane
Unigene1272_Stages_mix	241	19	precursor of macrophage colony-stimulating factor	Carassius auratus mRNA for macrophage colony-stimulating factor, (csf1-1 gene)	--	--	--	-	GO:0005102//receptor binding	-
Unigene17153_Stages_mix	326	19	macrophage colony-stimulating factor receptor	Cyprinus carpio M-CSFR mRNA for macrophage colony-stimulating factor receptor, partial cds	Macrophage colony-stimulating factor 1 receptor OS=Danio rerio GN=csf1r PE=2 SV=1	--	macrophage colony-stimulating factor 1 receptor [EC:2.7.10.1]	GO:0006468//protein phosphorylation;GO:0006954//inflammatory response;GO:0048010//vascular endothelial growth factor receptor signaling pathway;GO:0045087//innate immune response;GO:0048246//macrophage chemotaxis;GO:0050936//xanthophore differentiation;GO:0036035//osteoclast development	GO:0005524//ATP binding;GO:0005021//vascular endothelial growth factor-activated receptor activity	GO:0005887//integral to plasma membrane
Unigene27164_Stages_mix	398	31	macrophage colony-stimulating factor-2	Danio rerio mRNA for macrophage colony-stimulating factor-2 (csf1-2 gene)	--	--	--	-	GO:0008083//growth factor activity;GO:0005125//cytokine activity	GO:0016021//integral to membrane
Unigene12630_Stages_mix	1350	243	microphthalmia-associated transcription factor	Danio rerio microphthalmia-associated transcription factor b (mitfb), mRNA >gi|347602104|gb|JN105118.1| Danio rerio microphthalmia-associated transcription factor b (mitfb) mRNA, complete cds	Microphthalmia-associated transcription factor OS=Homo sapiens GN=MITF PE=1 SV=2	--	microphthalmia-associated transcription factor	GO:0030316//osteoclast differentiation;GO:0006461//protein complex assembly;GO:0030318//melanocyte differentiation;GO:0045944//positive regulation of transcription from RNA polymerase II promoter	GO:0001077//RNA polymerase II core promoter proximal region sequence-specific DNA binding transcription factor activity involved in positive regulation of transcription;GO:0046983//protein dimerization activity	GO:0005654//nucleoplasm;GO:0043234//protein complex
Unigene18900_Stages_mix	516	65	transcription factor binding to IGHM enhancer 3b	Danio rerio transcription factor binding to IGHM enhancer 3b (tfe3b), mRNA	Transcription factor E3 OS=Mus musculus GN=Tfe3 PE=1 SV=2	--	transcription factor E3	GO:0045944//positive regulation of transcription from RNA polymerase II promoter;GO:0006959//humoral immune response;GO:0045785//positive regulation of cell adhesion;GO:0045670//regulation of osteoclast differentiation	GO:0044212//transcription regulatory region DNA binding;GO:0003700//sequence-specific DNA binding transcription factor activity;GO:0046982//protein heterodimerization activity	GO:0005667//transcription factor complex
CL2493.Contig2_Stages_mix	238	14	72 kDa type IV collagenase	Homo sapiens cDNA FLJ59773 complete cds, highly similar to 72 kDa type IV collagenase precursor (EC 3.4.24.24)	72 kDa type IV collagenase OS=Rattus norvegicus GN=Mmp2 PE=2 SV=2	--	matrix metalloproteinase-2 (gelatinase A) [EC:3.4.24.24]	GO:0001525//angiogenesis;GO:0001957//intramembranous ossification;GO:0035094//response to nicotine;GO:0001541//ovarian follicle development;GO:0001542//ovulation from ovarian follicle;GO:0051602//response to electrical stimulus;GO:0060033//anatomical structure regression;GO:0022617//extracellular matrix disassembly;GO:0071347//cellular response to interleukin-1;GO:0042542//response to hydrogen pe…	GO:0008270//zinc ion binding;GO:0004252//serine-type endopeptidase activity;GO:0004222//metalloendopeptidase activity;GO:0001968//fibronectin binding	GO:0005615//extracellular space;GO:0005578//proteinaceous extracellular matrix;GO:0005886//plasma membrane;GO:0005634//nucleus;GO:0030017//sarcomere;GO:0005739//mitochondrion
Unigene40216_Stages_mix	204	17	72 kDa type IV collagenase isoform 4	PREDICTED: Pan paniscus matrix metallopeptidase 2 (gelatinase A, 72kDa gelatinase, 72kDa type IV collagenase), transcript variant 2 (MMP2), mRNA	72 kDa type IV collagenase OS=Homo sapiens GN=MMP2 PE=1 SV=2	--	matrix metalloproteinase-2 (gelatinase A) [EC:3.4.24.24]	GO:0001957//intramembranous ossification;GO:0001666//response to hypoxia;GO:0001525//angiogenesis;GO:0007566//embryo implantation;GO:0022617//extracellular matrix disassembly;GO:0060325//face morphogenesis;GO:0001955//blood vessel maturation;GO:0006508//proteolysis;GO:0071230//cellular response to amino acid stimulus;GO:0030574//collagen catabolic process;GO:0060346//bone trabecula formation	GO:0008270//zinc ion binding;GO:0004222//metalloendopeptidase activity;GO:0005515//protein binding;GO:0004252//serine-type endopeptidase activity	GO:0005739//mitochondrion;GO:0005615//extracellular space;GO:0005578//proteinaceous extracellular matrix;GO:0005634//nucleus;GO:0005886//plasma membrane;GO:0030017//sarcomere
Unigene40244_Stages_mix	251	18	matrix metallopeptidase 2	Homo sapiens matrix metallopeptidase 2 (gelatinase A, 72kDa gelatinase, 72kDa type IV collagenase) (MMP2), RefSeqGene on chromosome 16	--	--	--	-	-	-
Unigene42224_Stages_mix	302	19	72 kDa type IV collagenase isoform 4	Homo sapiens cDNA FLJ59773 complete cds, highly similar to 72 kDa type IV collagenase precursor (EC 3.4.24.24)	72 kDa type IV collagenase OS=Homo sapiens GN=MMP2 PE=1 SV=2	--	matrix metalloproteinase-2 (gelatinase A) [EC:3.4.24.24]	GO:0001957//intramembranous ossification;GO:0001666//response to hypoxia;GO:0001525//angiogenesis;GO:0007566//embryo implantation;GO:0022617//extracellular matrix disassembly;GO:0060325//face morphogenesis;GO:0001955//blood vessel maturation;GO:0006508//proteolysis;GO:0071230//cellular response to amino acid stimulus;GO:0030574//collagen catabolic process;GO:0060346//bone trabecula formation	GO:0008270//zinc ion binding;GO:0004222//metalloendopeptidase activity;GO:0005515//protein binding;GO:0004252//serine-type endopeptidase activity	GO:0005739//mitochondrion;GO:0005615//extracellular space;GO:0005578//proteinaceous extracellular matrix;GO:0005634//nucleus;GO:0005886//plasma membrane;GO:0030017//sarcomere
Unigene45030_Stages_mix	251	11	collagenase type IV precursor, partial	PREDICTED: Gorilla gorilla gorilla matrix metallopeptidase 2 (gelatinase A, 72kDa gelatinase, 72kDa type IV collagenase), transcript variant 1 (MMP2), mRNA	72 kDa type IV collagenase OS=Mus musculus GN=Mmp2 PE=2 SV=1	--	matrix metalloproteinase-2 (gelatinase A) [EC:3.4.24.24]	GO:0001525//angiogenesis;GO:0001957//intramembranous ossification;GO:0035094//response to nicotine;GO:0001541//ovarian follicle development;GO:0001542//ovulation from ovarian follicle;GO:0051602//response to electrical stimulus;GO:0060033//anatomical structure regression;GO:0022617//extracellular matrix disassembly;GO:0071347//cellular response to interleukin-1;GO:0042542//response to hydrogen pe…	GO:0008270//zinc ion binding;GO:0004252//serine-type endopeptidase activity;GO:0004222//metalloendopeptidase activity;GO:0001968//fibronectin binding	GO:0005615//extracellular space;GO:0005578//proteinaceous extracellular matrix;GO:0005886//plasma membrane;GO:0005634//nucleus;GO:0030017//sarcomere;GO:0005739//mitochondrion
Unigene8570_Stages_mix	309	21	72 kDa type IV collagenase	Homo sapiens cDNA FLJ59773 complete cds, highly similar to 72 kDa type IV collagenase precursor (EC 3.4.24.24)	72 kDa type IV collagenase OS=Homo sapiens GN=MMP2 PE=1 SV=2	--	matrix metalloproteinase-2 (gelatinase A) [EC:3.4.24.24]	GO:0001525//angiogenesis;GO:0001957//intramembranous ossification;GO:0001541//ovarian follicle development;GO:0022617//extracellular matrix disassembly;GO:0042542//response to hydrogen peroxide;GO:0048771//tissue remodeling;GO:0009612//response to mechanical stimulus;GO:0060325//face morphogenesis;GO:0060740//prostate gland epithelium morphogenesis;GO:0007162//negative regulation of cell adhesion…	GO:0008270//zinc ion binding;GO:0004252//serine-type endopeptidase activity;GO:0004222//metalloendopeptidase activity;GO:0001968//fibronectin binding	GO:0005615//extracellular space;GO:0005578//proteinaceous extracellular matrix;GO:0005886//plasma membrane;GO:0005634//nucleus;GO:0030017//sarcomere;GO:0005739//mitochondrion
CL2493.Contig1_Stages_mix	2919	10487	matrix metalloproteinase 2	Ctenopharyngodon idella matrix metalloproteinase 2 (mmp2) mRNA, complete cds	72 kDa type IV collagenase OS=Homo sapiens GN=MMP2 PE=1 SV=2	--	matrix metalloproteinase-2 (gelatinase A) [EC:3.4.24.24]	GO:0006508//proteolysis	GO:0004222//metalloendopeptidase activity;GO:0008270//zinc ion binding	GO:0005581//collagen
Unigene17094_Stages_mix	372	28	matrix metalloproteinase-9 precursor	Ctenopharyngodon idella matrix metalloproteinase 9 (mmp9) mRNA, complete cds	Matrix metalloproteinase-9 OS=Homo sapiens GN=MMP9 PE=1 SV=3	--	matrix metalloproteinase-9 (gelatinase B) [EC:3.4.24.35]	GO:0007566//embryo implantation;GO:0043065//positive regulation of apoptotic process;GO:0001501//skeletal system development;GO:0009617//response to bacterium;GO:0006508//proteolysis;GO:0002633//positive regulation of granuloma formation;GO:0051549//positive regulation of keratinocyte migration;GO:0030574//collagen catabolic process;GO:0030198//extracellular matrix organization	GO:0008270//zinc ion binding;GO:0004222//metalloendopeptidase activity	GO:0005615//extracellular space;GO:0031012//extracellular matrix
Unigene2111_Stages_mix	280	23	matrix metalloproteinase-15-like	PREDICTED: Danio rerio matrix metalloproteinase-15-like (LOC100332426), mRNA	Matrix metalloproteinase-15 OS=Mus musculus GN=Mmp15 PE=2 SV=1	--	matrix metalloproteinase-15 (membrane-inserted) [EC:3.4.24.-]	-	GO:0016787//hydrolase activity	-
Unigene27583_Stages_mix	3696	7517	matrix metalloproteinase-14 precursor	Danio rerio matrix metalloproteinase 14 (membrane-inserted) beta, mRNA (cDNA clone MGC:193633 IMAGE:9037657), complete cds	Matrix metalloproteinase-14 OS=Pongo abelii GN=MMP14 PE=2 SV=1	Predicted Zn-dependent protease	matrix metalloproteinase-14 (membrane-inserted) [EC:3.4.24.80]	GO:0010952//positive regulation of peptidase activity;GO:0030307//positive regulation of cell growth;GO:0060027//convergent extension involved in gastrulation;GO:0030324//lung development;GO:0022617//extracellular matrix disassembly;GO:0031638//zymogen activation;GO:0048771//tissue remodeling;GO:0042074//cell migration involved in gastrulation;GO:0051216//cartilage development;GO:0048701//embryon…	GO:0005178//integrin binding;GO:0016504//peptidase activator activity;GO:0008270//zinc ion binding;GO:0005509//calcium ion binding;GO:0004222//metalloendopeptidase activity;GO:0003700//sequence-specific DNA binding transcription factor activity	GO:0005796//Golgi lumen;GO:0005887//integral to plasma membrane;GO:0031012//extracellular matrix
Unigene32012_Stages_mix	2460	836	matrix metalloproteinase-15	PREDICTED: Danio rerio matrix metallopeptidase 15a (mmp15a), mRNA	Matrix metalloproteinase-15 OS=Homo sapiens GN=MMP15 PE=1 SV=1	Predicted Zn-dependent protease	matrix metalloproteinase-15 (membrane-inserted) [EC:3.4.24.-]	GO:0006464//cellular protein modification process;GO:0043085//positive regulation of catalytic activity	GO:0046872//metal ion binding;GO:0008047//enzyme activator activity;GO:0005515//protein binding;GO:0008237//metallopeptidase activity	GO:0005887//integral to plasma membrane
Unigene33692_Stages_mix	625	133	matrix metalloproteinase-17-like	PREDICTED: Danio rerio matrix metallopeptidase 17b (mmp17b), mRNA	Matrix metalloproteinase-17 OS=Homo sapiens GN=MMP17 PE=1 SV=4	--	matrix metalloproteinase-17 (membrane-inserted) [EC:3.4.24.-]	-	-	-
Unigene3861_Stages_mix	643	66	matrix metalloproteinase-15-like	PREDICTED: Danio rerio matrix metalloproteinase-15-like (LOC100332426), mRNA	Matrix metalloproteinase-15 OS=Homo sapiens GN=MMP15 PE=1 SV=1	--	matrix metalloproteinase-15 (membrane-inserted) [EC:3.4.24.-]	GO:0032355//response to estradiol stimulus;GO:0006464//cellular protein modification process;GO:0006508//proteolysis;GO:0043085//positive regulation of catalytic activity	GO:0008047//enzyme activator activity;GO:0004222//metalloendopeptidase activity;GO:0005515//protein binding;GO:0005509//calcium ion binding;GO:0008270//zinc ion binding	GO:0005887//integral to plasma membrane;GO:0031012//extracellular matrix
Unigene41308_Stages_mix	308	30	matrix metalloproteinase-23 precursor	Danio rerio matrix metallopeptidase 23a, like, mRNA (cDNA clone MGC:191651 IMAGE:100059960), complete cds	Matrix metalloproteinase-23 OS=Bos taurus GN=MMP23 PE=2 SV=1	--	matrix metalloproteinase-23 (CA-MMP) [EC:3.4.24.-]	GO:0001889//liver development;GO:0006508//proteolysis	GO:0004222//metalloendopeptidase activity;GO:0008270//zinc ion binding	GO:0031012//extracellular matrix
Unigene41469_Stages_mix	331	27	matrix metalloproteinase-16-like	PREDICTED: Danio rerio matrix metalloproteinase-16-like (LOC100333071), mRNA	Matrix metalloproteinase-16 OS=Rattus norvegicus GN=Mmp16 PE=2 SV=1	--	matrix metalloproteinase-16 (membrane-inserted) [EC:3.4.24.-]	GO:0022617//extracellular matrix disassembly;GO:0006508//proteolysis;GO:0030574//collagen catabolic process;GO:0043085//positive regulation of catalytic activity	GO:0008047//enzyme activator activity;GO:0008270//zinc ion binding;GO:0005509//calcium ion binding;GO:0004222//metalloendopeptidase activity	GO:0005796//Golgi lumen;GO:0009986//cell surface;GO:0005578//proteinaceous extracellular matrix;GO:0005887//integral to plasma membrane
Unigene41702_Stages_mix	350	23	matrix metalloproteinase-16	PREDICTED: Danio rerio matrix metallopeptidase 16a (membrane-inserted) (mmp16a), mRNA	Matrix metalloproteinase-16 OS=Rattus norvegicus GN=Mmp16 PE=2 SV=1	--	matrix metalloproteinase-16 (membrane-inserted) [EC:3.4.24.-]	GO:0006508//proteolysis	GO:0004222//metalloendopeptidase activity;GO:0005509//calcium ion binding;GO:0008270//zinc ion binding	GO:0031012//extracellular matrix
Unigene42668_Stages_mix	217	18	matrix metalloproteinase-23-like	PREDICTED: Oryzias latipes matrix metalloproteinase-23-like (LOC101169605), mRNA	Matrix metalloproteinase-23 OS=Homo sapiens GN=MMP23A PE=1 SV=2	--	matrix metalloproteinase-23 (CA-MMP) [EC:3.4.24.-]	-	-	-
Unigene4529_Stages_mix	757	102	matrix metalloproteinase 9	Ctenopharyngodon idella matrix metalloproteinase 9 (mmp9) mRNA, complete cds	Matrix metalloproteinase-9 OS=Bos taurus GN=MMP9 PE=2 SV=1	--	matrix metalloproteinase-9 (gelatinase B) [EC:3.4.24.35]	GO:0044763;GO:0009617//response to bacterium;GO:0006508//proteolysis;GO:0002633//positive regulation of granuloma formation;GO:0048522//positive regulation of cellular process;GO:0007275//multicellular organismal development	GO:0008270//zinc ion binding;GO:0004222//metalloendopeptidase activity	GO:0031012//extracellular matrix
Unigene856_Stages_mix	320	29	matrix metalloproteinase-16-like	Zebrafish DNA sequence from clone DKEYP-34B8 in linkage group 24, complete sequence	Matrix metalloproteinase-16 OS=Homo sapiens GN=MMP16 PE=1 SV=2	--	matrix metalloproteinase-16 (membrane-inserted) [EC:3.4.24.-]	GO:0022617//extracellular matrix disassembly;GO:0043170;GO:0043085//positive regulation of catalytic activity	GO:0008047//enzyme activator activity;GO:0046872//metal ion binding;GO:0008237//metallopeptidase activity	GO:0005796//Golgi lumen;GO:0031012//extracellular matrix;GO:0005887//integral to plasma membrane
CL1659.Contig1_Stages_mix	581	212	homeobox protein Meis2-like isoform 4	Danio rerio myeloid ecotropic viral integration site 2a (meis2a), mRNA >gi|33991787|gb|BC056515.1| Danio rerio myeloid ecotropic viral integration site 2.2, mRNA (cDNA clone MGC:65757 IMAGE:6789004), complete cds	Homeobox protein Meis2 OS=Mus musculus GN=Meis2 PE=1 SV=2	--	homeobox protein Meis 1	GO:0001654//eye development;GO:0045944//positive regulation of transcription from RNA polymerase II promoter	GO:0043565//sequence-specific DNA binding;GO:0003700//sequence-specific DNA binding transcription factor activity	GO:0005634//nucleus
CL1659.Contig2_Stages_mix	1338	13	homeobox protein Meis1-like	Zebrafish DNA sequence from clone DKEY-205F16 in linkage group 13, complete sequence	Homeobox protein Meis2 OS=Homo sapiens GN=MEIS2 PE=1 SV=2	--	homeobox protein Meis 1	GO:0001525//angiogenesis;GO:0060216//definitive hemopoiesis;GO:0002089//lens morphogenesis in camera-type eye;GO:0006355//regulation of transcription, DNA-dependent;GO:0045665//negative regulation of neuron differentiation	GO:0003705//RNA polymerase II distal enhancer sequence-specific DNA binding transcription factor activity;GO:0043565//sequence-specific DNA binding;GO:0046982//protein heterodimerization activity;GO:0003682//chromatin binding	GO:0005667//transcription factor complex
CL1659.Contig3_Stages_mix	1906	56	homeobox protein Meis1	Danio rerio myeloid ecotropic viral integration 1 (meis1), mRNA >gi|14190145|gb|AF375871.1|AF375871 Danio rerio transcription factor Meis1.1 (meis1.1) mRNA, complete cds, alternatively spliced	Homeobox protein Meis1 OS=Homo sapiens GN=MEIS1 PE=1 SV=1	--	homeobox protein Meis 1	GO:0009880//embryonic pattern specification;GO:0030225//macrophage differentiation;GO:0045638//negative regulation of myeloid cell differentiation;GO:0045665//negative regulation of neuron differentiation;GO:0030223//neutrophil differentiation;GO:0035907//dorsal aorta development;GO:0048844//artery morphogenesis;GO:0006357//regulation of transcription from RNA polymerase II promoter;GO:0060319//p…	GO:0046982//protein heterodimerization activity;GO:0003705//RNA polymerase II distal enhancer sequence-specific DNA binding transcription factor activity;GO:0043565//sequence-specific DNA binding;GO:0003682//chromatin binding	GO:0005829//cytosol;GO:0005667//transcription factor complex
CL1659.Contig4_Stages_mix	2925	100	homeobox protein Meis2-like isoform 6	Danio rerio myeloid ecotropic viral integration 1 (meis1), mRNA >gi|14190145|gb|AF375871.1|AF375871 Danio rerio transcription factor Meis1.1 (meis1.1) mRNA, complete cds, alternatively spliced	Homeobox protein Meis1 OS=Homo sapiens GN=MEIS1 PE=1 SV=1	--	homeobox protein Meis 1	GO:0001525//angiogenesis;GO:0006357//regulation of transcription from RNA polymerase II promoter;GO:0060216//definitive hemopoiesis;GO:0002089//lens morphogenesis in camera-type eye;GO:0045638//negative regulation of myeloid cell differentiation;GO:0045665//negative regulation of neuron differentiation	GO:0003705//RNA polymerase II distal enhancer sequence-specific DNA binding transcription factor activity;GO:0043565//sequence-specific DNA binding;GO:0046982//protein heterodimerization activity;GO:0003682//chromatin binding	GO:0005667//transcription factor complex
CL1901.Contig1_Stages_mix	743	24	homeobox protein Meis2 isoform 4	Danio rerio myeloid ecotropic viral integration site 2a (meis2a), mRNA >gi|33991787|gb|BC056515.1| Danio rerio myeloid ecotropic viral integration site 2.2, mRNA (cDNA clone MGC:65757 IMAGE:6789004), complete cds	Homeobox protein Meis2 OS=Homo sapiens GN=MEIS2 PE=1 SV=2	--	homeobox protein Meis 1	GO:0001654//eye development;GO:0045944//positive regulation of transcription from RNA polymerase II promoter;GO:0000122//negative regulation of transcription from RNA polymerase II promoter;GO:0045638//negative regulation of myeloid cell differentiation	GO:0043565//sequence-specific DNA binding;GO:0003714//transcription corepressor activity;GO:0003700//sequence-specific DNA binding transcription factor activity;GO:0008134//transcription factor binding	GO:0005634//nucleus
CL1901.Contig2_Stages_mix	756	29	homeobox protein Meis2 isoform 6	Danio rerio myeloid ecotropic viral integration site 2.2, mRNA (cDNA clone MGC:76847 IMAGE:6971497), complete cds	Homeobox protein Meis1 OS=Mus musculus GN=Meis1 PE=1 SV=1	--	homeobox protein Meis 1	GO:0001654//eye development;GO:0045944//positive regulation of transcription from RNA polymerase II promoter;GO:0000122//negative regulation of transcription from RNA polymerase II promoter;GO:0045638//negative regulation of myeloid cell differentiation	GO:0043565//sequence-specific DNA binding;GO:0003714//transcription corepressor activity;GO:0003700//sequence-specific DNA binding transcription factor activity;GO:0008134//transcription factor binding	GO:0005634//nucleus
Unigene20847_Stages_mix	264	25	homeobox protein Mohawk	Zebrafish DNA sequence from clone ZFOS-844F9, complete sequence	Homeobox protein Mohawk OS=Mus musculus GN=Mkx PE=2 SV=1	--	--	GO:0035990//tendon cell differentiation;GO:0000122//negative regulation of transcription from RNA polymerase II promoter;GO:0010628//positive regulation of gene expression;GO:0002932//tendon sheath development;GO:0030199//collagen fibril organization;GO:0045662//negative regulation of myoblast differentiation;GO:0032967//positive regulation of collagen biosynthetic process	GO:0000981//sequence-specific DNA binding RNA polymerase II transcription factor activity;GO:0043565//sequence-specific DNA binding;GO:0001085//RNA polymerase II transcription factor binding	GO:0005667//transcription factor complex
Unigene24497_Stages_mix	573	181	homeobox protein mohawk A	Danio rerio homeobox protein mohawk A (mkxA) mRNA, complete cds	Homeobox protein Mohawk OS=Homo sapiens GN=MKX PE=2 SV=2	--	homeobox protein Meis 1	GO:0006355//regulation of transcription, DNA-dependent;GO:0048703//embryonic viscerocranium morphogenesis	GO:0043565//sequence-specific DNA binding;GO:0003700//sequence-specific DNA binding transcription factor activity	GO:0005634//nucleus
Unigene34854_Stages_mix	425	134	homeobox protein MOX-2-like	Zebrafish DNA sequence from clone CH211-219C8 in linkage group 15, complete sequence	Homeobox protein MOX-2 OS=Xenopus laevis GN=meox2 PE=2 SV=2	--	homeobox protein MOX	GO:0048731;GO:0048646//anatomical structure formation involved in morphogenesis;GO:0044767	GO:0003677//DNA binding	GO:0005634//nucleus
Unigene7631_Stages_mix	228	19	Homeobox protein MSH-D	B.rerio msh-D gene (msh-related homeobox)	Homeobox protein MSH-D OS=Danio rerio GN=msxd PE=2 SV=1	--	homeobox protein MSX	GO:0007275//multicellular organismal development;GO:0006355//regulation of transcription, DNA-dependent	GO:0003700//sequence-specific DNA binding transcription factor activity;GO:0043565//sequence-specific DNA binding	GO:0005634//nucleus
Unigene35582_Stages_mix	704	138	nuclear factor of activated T-cells, cytoplasmic 1	Danio rerio nuclear factor of activated T-cells, cytoplasmic, calcineurin-dependent 1 (nfatc1), mRNA >gi|103491982|gb|DQ530435.1| Danio rerio nuclear factor of activated T-cells calcineurin-dependent 1 mRNA, complete cds	Nuclear factor of activated T-cells, cytoplasmic 1 OS=Homo sapiens GN=NFATC1 PE=1 SV=3	--	nuclear factor of activated T-cells, cytoplasmic, calcineurin-dependent	GO:0006366//transcription from RNA polymerase II promoter;GO:0045893//positive regulation of transcription, DNA-dependent;GO:0035556//intracellular signal transduction	GO:0005528//FK506 binding;GO:0005515//protein binding;GO:0044212//transcription regulatory region DNA binding;GO:0003705//RNA polymerase II distal enhancer sequence-specific DNA binding transcription factor activity;GO:0043565//sequence-specific DNA binding	GO:0005829//cytosol;GO:0000790//nuclear chromatin
Unigene36344_Stages_mix	499	74	nuclear factor of activated T-cells, cytoplasmic 3	PREDICTED: Danio rerio nuclear factor of activated T-cells, cytoplasmic, calcineurin-dependent 3 (nfatc3), mRNA	Nuclear factor of activated T-cells, cytoplasmic 3 OS=Mus musculus GN=Nfatc3 PE=2 SV=1	--	nuclear factor of activated T-cells, cytoplasmic, calcineurin-dependent	-	-	-
Unigene1768_Stages_mix	204	17	nuclear factor of activated T-cells, cytoplasmic 2-like	PREDICTED: Oryzias latipes nuclear factor of activated T-cells, cytoplasmic 2-like (LOC101171005), mRNA	--	--	nuclear factor of activated T-cells, cytoplasmic, calcineurin-dependent	-	-	-
Unigene27624_Stages_mix	252	57	nuclear factor of activated T-cells, cytoplasmic 3-like	Zebrafish DNA sequence from clone CH73-46G7 in linkage group 25, complete sequence	--	--	nuclear factor of activated T-cells, cytoplasmic, calcineurin-dependent	-	-	-
CL2502.Contig2_Stages_mix	1590	140	osteoglycin precursor	Danio rerio osteoglycin (ogn), mRNA	Mimecan OS=Pongo abelii GN=OGN PE=2 SV=1	Leucine-rich repeat (LRR) protein	osteoglycin (osteoinductive factor, mimecan)	-	-	GO:0031012//extracellular matrix;GO:0044421//extracellular region part
Unigene24013_Stages_mix	856	149	prostaglandin E2 receptor EP4 subtype	Danio rerio prostaglandin E receptor 4 (subtype EP4) b (ptger4b), mRNA	--	--	prostaglandin E receptor 4	-	-	-
Unigene38803_Stages_mix	412	45	prostaglandin E2 receptor subtype EP2-like	Danio rerio prostaglandin E2 receptor subtype EP2-like (ptger2) mRNA, complete cds	Prostaglandin E2 receptor EP2 subtype OS=Homo sapiens GN=PTGER2 PE=2 SV=2	--	prostaglandin E receptor 2	GO:0007186//G-protein coupled receptor signaling pathway	GO:0004957//prostaglandin E receptor activity	GO:0016021//integral to membrane
Unigene11650_Stages_mix	636	173	phosphatidylinositol 3-kinase regulatory subunit alpha isoform 1	PREDICTED: Danio rerio similar to phosphoinositide-3-kinase, regulatory subunit, polypeptide 1, transcript variant 1 (LOC557176), mRNA	Phosphatidylinositol 3-kinase regulatory subunit alpha OS=Bos taurus GN=PIK3R1 PE=1 SV=1	--	phosphoinositide-3-kinase, regulatory subunit	GO:0043065//positive regulation of apoptotic process;GO:0045671//negative regulation of osteoclast differentiation;GO:0046326//positive regulation of glucose import;GO:0051531//NFAT protein import into nucleus;GO:0034644//cellular response to UV;GO:0045944//positive regulation of transcription from RNA polymerase II promoter;GO:0046854//phosphatidylinositol phosphorylation;GO:0048009//insulin-lik…	GO:0043548//phosphatidylinositol 3-kinase binding;GO:0035014//phosphatidylinositol 3-kinase regulator activity;GO:0005159//insulin-like growth factor receptor binding;GO:0043559//insulin binding;GO:0043560//insulin receptor substrate binding;GO:0005158//insulin receptor binding;GO:0005068//transmembrane receptor protein tyrosine kinase adaptor activity;GO:0005168//neurotrophin TRKA receptor bindi…	GO:0005943//1-phosphatidylinositol-4-phosphate 3-kinase, class IA complex;GO:0016020//membrane
Unigene23837_Stages_mix	830	923	calcineurin B	Danio rerio protein phosphatase 3 (formerly 2B), regulatory s1ubunit B, alpha isoform, b (ppp3r1b), mRNA >gi|51858506|gb|BC081617.1| Danio rerio zgc:92169, mRNA (cDNA clone MGC:92169 IMAGE:7050661), complete cds	Calcineurin subunit B type 1 OS=Rattus norvegicus GN=Ppp3r1 PE=1 SV=2	Ca2+-binding protein (EF-Hand superfamily)	protein phosphatase 3, regulatory subunit	GO:0006470//protein dephosphorylation;GO:0001837//epithelial to mesenchymal transition;GO:0060487//lung epithelial cell differentiation;GO:0006915//apoptotic process;GO:0007507//heart development;GO:0001569//patterning of blood vessels;GO:0051531//NFAT protein import into nucleus	GO:0005516//calmodulin binding;GO:0005509//calcium ion binding;GO:0019904//protein domain specific binding;GO:0004723//calcium-dependent protein serine/threonine phosphatase activity	GO:0005829//cytosol;GO:0005955//calcineurin complex
Unigene29426_Stages_mix	816	134	calcineurin B homologous protein 2	Danio rerio calcineurin-like EF hand protein 2 (chp2), mRNA	Calcineurin B homologous protein 1 OS=Rattus norvegicus GN=Chp1 PE=1 SV=2	Ca2+-binding protein (EF-Hand superfamily)	protein phosphatase 3, regulatory subunit	GO:0032417//positive regulation of sodium:hydrogen antiporter activity;GO:0032088//negative regulation of NF-kappaB transcription factor activity;GO:0071468//cellular response to acidity;GO:0031397//negative regulation of protein ubiquitination;GO:0031122//cytoplasmic microtubule organization;GO:0017156//calcium ion-dependent exocytosis;GO:0006469//negative regulation of protein kinase activity;G…	GO:0005215//transporter activity;GO:0019900//kinase binding;GO:0048306//calcium-dependent protein binding;GO:0005509//calcium ion binding;GO:0008017//microtubule binding	GO:0005783//endoplasmic reticulum;GO:0005829//cytosol;GO:0000139//Golgi membrane;GO:0005886//plasma membrane;GO:0030133//transport vesicle;GO:0005634//nucleus;GO:0015630//microtubule cytoskeleton
Unigene9564_Stages_mix	259	24	calcineurin-binding protein cabin-1	Carassius auratus neuropeptide Y mRNA, complete cds	--	--	--	-	-	-
Unigene34732_Stages_mix	601	156	prolactin regulatory element-binding protein	Danio rerio zgc:92203, mRNA (cDNA clone MGC:172195 IMAGE:8747431), complete cds	Prolactin regulatory element-binding protein OS=Homo sapiens GN=PREB PE=1 SV=2	--	prolactin regulatory element-binding protein	-	-	-
Unigene17547_Stages_mix	223	20	prolactin receptor	Ctenopharyngodon idella prolactin receptor mRNA, partial cds	--	--	prolactin receptor	-	GO:0004896//cytokine receptor activity	GO:0016020//membrane
Unigene11100_Stages_mix	289	25	parvalbumin 6	Danio rerio parvalbumin 6 (pvalb6), mRNA >gi|28194095|gb|AF467913.1| Danio rerio parvalbumin isoform 4b mRNA, complete cds	Parvalbumin-7 OS=Danio rerio GN=pvalb7 PE=2 SV=3	--	calmodulin	-	GO:0005509//calcium ion binding	GO:0030424//axon;GO:0005737//cytoplasm
Unigene12237_Stages_mix	446	254	parvalbumin 8	Danio rerio parvalbumin 8 (pvalb8), mRNA >gi|55250028|gb|BC085451.1| Danio rerio parvalbumin 8, mRNA (cDNA clone MGC:101834 IMAGE:7252327), complete cds	Parvalbumin, thymic CPV3 OS=Gallus gallus PE=1 SV=2	--	calmodulin	-	GO:0005509//calcium ion binding	-
Unigene25483_Stages_mix	460	49212	parvalbumin	Danio rerio parvalbumin 3 (pvalb3), mRNA >gi|28279223|gb|BC046001.1| Danio rerio parvalbumin 3, mRNA (cDNA clone MGC:56217 IMAGE:5600888), complete cds	Parvalbumin alpha OS=Cyprinus carpio PE=1 SV=2	--	calmodulin	-	GO:0005509//calcium ion binding	-
Unigene8326_Stages_mix	314	93697	parvalbumin-2	Danio rerio parvalbumin 2 (pvalb2), mRNA >gi|62204540|gb|BC093135.1| Danio rerio parvalbumin 2, mRNA (cDNA clone MGC:111925 IMAGE:7428135), complete cds	Parvalbumin-2 OS=Danio rerio GN=pvalb2 PE=3 SV=3	--	--	-	GO:0005509//calcium ion binding	-
Unigene8344_Stages_mix	368	55754	parvalbumin isoform 1d	Danio rerio parvalbumin 1, mRNA (cDNA clone MGC:86939 IMAGE:6906350), complete cds	Parvalbumin beta OS=Cyprinus carpio PE=1 SV=1	--	--	-	GO:0005509//calcium ion binding	-
Unigene8345_Stages_mix	417	229821	parvalbumin beta-like isoform 2	Danio rerio parvalbumin 1, mRNA (cDNA clone MGC:86939 IMAGE:6906350), complete cds	Parvalbumin beta OS=Squalius cephalus PE=1 SV=1	--	--	-	GO:0005509//calcium ion binding	-
Unigene8600_Stages_mix	885	19387	parvalbumin-7	Danio rerio parvalbumin 7 (pvalb7), mRNA >gi|49901182|gb|BC076256.1| Danio rerio parvalbumin 7, mRNA (cDNA clone MGC:92782 IMAGE:7087368), complete cds	Parvalbumin-7 OS=Danio rerio GN=pvalb7 PE=2 SV=3	Ca2+-binding protein (EF-Hand superfamily)	calmodulin	-	GO:0005509//calcium ion binding	-
CL2246.Contig1_Stages_mix	751	9233	40S ribosomal protein S18	Danio rerio ribosomal protein S18 (rps18), mRNA >gi|20977554|gb|AY099517.1| Danio rerio 40S ribosomal protein S18 (rps18) mRNA, complete cds	40S ribosomal protein S18 OS=Ictalurus punctatus GN=rps18 PE=2 SV=1	Ribosomal protein S13	small subunit ribosomal protein S18e	GO:0000184//nuclear-transcribed mRNA catabolic process, nonsense-mediated decay;GO:0006415//translational termination;GO:0006413//translational initiation;GO:0007275//multicellular organismal development;GO:0006414//translational elongation;GO:0051726//regulation of cell cycle;GO:0006417//regulation of translation;GO:0019083//viral transcription;GO:0006614//SRP-dependent cotranslational protein t…	GO:0005515//protein binding;GO:0003735//structural constituent of ribosome;GO:0019843//rRNA binding	GO:0005581//collagen;GO:0022627//cytosolic small ribosomal subunit
CL2246.Contig2_Stages_mix	485	51	40S ribosomal protein S18 isoform 1	Homo sapiens cDNA clone IMAGE:4125298, **** WARNING: chimeric clone ****	40S ribosomal protein S18 OS=Rattus norvegicus GN=Rps18 PE=1 SV=3	Ribosomal protein S13	small subunit ribosomal protein S18e	GO:0000184//nuclear-transcribed mRNA catabolic process, nonsense-mediated decay;GO:0006415//translational termination;GO:0006413//translational initiation;GO:0007275//multicellular organismal development;GO:0006414//translational elongation;GO:0051726//regulation of cell cycle;GO:0006417//regulation of translation;GO:0019083//viral transcription;GO:0006614//SRP-dependent cotranslational protein t…	GO:0005515//protein binding;GO:0003735//structural constituent of ribosome;GO:0019843//rRNA binding	GO:0005581//collagen;GO:0022627//cytosolic small ribosomal subunit
Unigene23542_Stages_mix	545	303	28S ribosomal protein S18c, mitochondrial	Danio rerio mitochondrial ribosomal protein S18C (mrps18c), nuclear gene encoding mitochondrial protein, mRNA >gi|133778757|gb|BC134080.1| Danio rerio mitochondrial ribosomal protein S18C, mRNA (cDNA clone MGC:162760 IMAGE:7888035), complete cds	28S ribosomal protein S18c, mitochondrial OS=Homo sapiens GN=MRPS18C PE=1 SV=1	Ribosomal protein S18	U-box domain-containing protein 5	GO:0006412//translation	GO:0003735//structural constituent of ribosome	GO:0005763//mitochondrial small ribosomal subunit
Unigene23611_Stages_mix	925	458	28S ribosomal protein S18a, mitochondrial	Danio rerio mitochondrial ribosomal protein S18A (mrps18a), nuclear gene encoding mitochondrial protein, mRNA	28S ribosomal protein S18a, mitochondrial OS=Bos taurus GN=MRPS18A PE=1 SV=3	--	--	-	-	GO:0005622//intracellular
Unigene34647_Stages_mix	1134	447	28S ribosomal protein S18b, mitochondrial	Xenopus (Silurana) tropicalis mitochondrial ribosomal protein S18B (mrps18b), nuclear gene encoding mitochondrial protein, mRNA >gi|156229975|gb|BC152128.1| Danio rerio mitochondrial ribosomal protein S18B, mRNA (cDNA clone MGC:173670 IMAGE:8155349), complete cds	28S ribosomal protein S18b, mitochondrial OS=Macaca mulatta GN=MRPS18B PE=3 SV=1	--	--	GO:0006412//translation	GO:0003735//structural constituent of ribosome	GO:0005840//ribosome
Unigene10349_Stages_mix	350	33	runt-related transcription factor 1	Danio rerio runt-related transcription factor 1 (runx1), mRNA >gi|20142168|gb|AF391125.1| Danio rerio Runx1 transcription factor (runx1) mRNA, complete cds	Runt-related transcription factor 1 OS=Homo sapiens GN=RUNX1 PE=1 SV=3	--	runt-related transcription factor 1	GO:2000872//positive regulation of progesterone secretion;GO:0031069//hair follicle morphogenesis;GO:0001701//in utero embryonic development;GO:0001501//skeletal system development;GO:0060216//definitive hemopoiesis;GO:0009966//regulation of signal transduction;GO:0071425//hematopoietic stem cell proliferation;GO:0002318//myeloid progenitor cell differentiation;GO:0030853//negative regulation of …	GO:0003700//sequence-specific DNA binding transcription factor activity;GO:0070491//repressing transcription factor binding;GO:0042803//protein homodimerization activity;GO:0005524//ATP binding;GO:0000975//regulatory region DNA binding;GO:0046982//protein heterodimerization activity;GO:0043565//sequence-specific DNA binding;GO:0005509//calcium ion binding	GO:0005604//basement membrane;GO:0005730//nucleolus
Unigene3898_Stages_mix	727	63	runt-related transcription factor 2	Danio rerio Runx2a splice form 2 (Runx2a) mRNA, complete cds, alternatively spliced	Runt-related transcription factor 2 OS=Mus musculus GN=Runx2 PE=1 SV=2	--	runt-related transcription factor 2	GO:0006355//regulation of transcription, DNA-dependent	GO:0003677//DNA binding;GO:0005524//ATP binding;GO:0003700//sequence-specific DNA binding transcription factor activity	GO:0005634//nucleus
Unigene19423_Stages_mix	203	12	runt-related transcription factor 3	Danio rerio runt-related transcription factor 3, mRNA (cDNA clone MGC:195118 IMAGE:9038460), complete cds	Runt-related transcription factor 3 OS=Homo sapiens GN=RUNX3 PE=1 SV=2	--	runt-related transcription factor 3	GO:0051216//cartilage development;GO:0030097//hemopoiesis;GO:0006355//regulation of transcription, DNA-dependent	GO:0003677//DNA binding;GO:0005524//ATP binding;GO:0003700//sequence-specific DNA binding transcription factor activity	GO:0005634//nucleus
CL1836.Contig3_Stages_mix	490	544	S100 calcium binding protein A10b	Danio rerio S100 calcium binding protein A10b (s100a10b), mRNA >gi|28278450|gb|BC045941.1| Danio rerio S100 calcium binding protein A10b, mRNA (cDNA clone MGC:56142 IMAGE:5412123), complete cds	Protein S100-A1 OS=Rattus norvegicus GN=S100a1 PE=1 SV=3	--	filaggrin	-	GO:0005509//calcium ion binding	-
CL1139.Contig2_Stages_mix	1490	337	scinderin like b	Danio rerio scinderin like b (scinlb), mRNA >gi|42542769|gb|BC066531.1| Danio rerio scinderin like b, mRNA (cDNA clone MGC:77481 IMAGE:6524207), complete cds	Adseverin OS=Bos taurus GN=SCIN PE=1 SV=1	--	gelsolin	GO:0045010//actin nucleation;GO:0051047//positive regulation of secretion;GO:0017156//calcium ion-dependent exocytosis;GO:0051014//actin filament severing;GO:0008285//negative regulation of cell proliferation;GO:0007420//brain development;GO:0001654//eye development;GO:0043065//positive regulation of apoptotic process;GO:0045654//positive regulation of megakaryocyte differentiation;GO:0009953//do…	GO:0005546//phosphatidylinositol-4,5-bisphosphate binding;GO:0001786//phosphatidylserine binding;GO:0005509//calcium ion binding;GO:0051015//actin filament binding	GO:0005938//cell cortex
CL1834.Contig2_Stages_mix	455	10	SMAD family member 9	Zebrafish DNA sequence from clone CH211-170H2 in linkage group 10, complete sequence	Mothers against decapentaplegic homolog 9 OS=Rattus norvegicus GN=Smad9 PE=1 SV=1	--	mothers against decapentaplegic homolog 1/5/8	GO:0030901//midbrain development;GO:0042592//homeostatic process;GO:0007183//SMAD protein complex assembly;GO:0007179//transforming growth factor beta receptor signaling pathway;GO:0060348//bone development;GO:0001657//ureteric bud development;GO:0071407//cellular response to organic cyclic compound;GO:0030902//hindbrain development;GO:0061036//positive regulation of cartilage development;GO:0008…	GO:0070411//I-SMAD binding;GO:0019901//protein kinase binding;GO:0000979//RNA polymerase II core promoter sequence-specific DNA binding;GO:0042802//identical protein binding;GO:0070410//co-SMAD binding;GO:0003700//sequence-specific DNA binding transcription factor activity	GO:0005637//nuclear inner membrane;GO:0005737//cytoplasm;GO:0005667//transcription factor complex
Unigene25374_Stages_mix	887	136	SMAD family member 6a	Danio rerio SMAD family member 6a (smad6a), mRNA	Mothers against decapentaplegic homolog 6 OS=Homo sapiens GN=SMAD6 PE=1 SV=2	--	mothers against decapentaplegic homolog 6/7	GO:0045750//positive regulation of S phase of mitotic cell cycle;GO:0030512//negative regulation of transforming growth factor beta receptor signaling pathway;GO:0030514//negative regulation of BMP signaling pathway;GO:0043066//negative regulation of apoptotic process;GO:0007352//zygotic specification of dorsal/ventral axis;GO:0006955//immune response;GO:0060394//negative regulation of pathway-re…	GO:0070698//type I activin receptor binding;GO:0030617//transforming growth factor beta receptor, inhibitory cytoplasmic mediator activity;GO:0070411//I-SMAD binding;GO:0044212//transcription regulatory region DNA binding;GO:0031625//ubiquitin protein ligase binding;GO:0070410//co-SMAD binding;GO:0003682//chromatin binding;GO:0034713//type I transforming growth factor beta receptor binding;GO:007…	GO:0005829//cytosol;GO:0005634//nucleus
Unigene36131_Stages_mix	623	98	Mothers against decapentaplegic homolog 5	Danio rerio MAD homolog 5 (Drosophila), mRNA (cDNA clone MGC:174444 IMAGE:8752403), complete cds	Mothers against decapentaplegic homolog 5 OS=Danio rerio GN=smad5 PE=2 SV=1	--	mothers against decapentaplegic homolog 1/5/8	GO:0036342//post-anal tail morphogenesis;GO:0009880//embryonic pattern specification;GO:0007179//transforming growth factor beta receptor signaling pathway;GO:0060348//bone development;GO:0048264//determination of ventral identity;GO:0060048//cardiac muscle contraction;GO:0001657//ureteric bud development;GO:0071407//cellular response to organic cyclic compound;GO:0043049//otic placode formation;…	GO:0000979//RNA polymerase II core promoter sequence-specific DNA binding;GO:0046872//metal ion binding;GO:0031625//ubiquitin protein ligase binding;GO:0003700//sequence-specific DNA binding transcription factor activity	GO:0005737//cytoplasm;GO:0005667//transcription factor complex
Unigene15571_Stages_mix	648	162	transcription factor SOX-18	PREDICTED: Danio rerio si:ch211-235f6.2 (si:ch211-235f6.2), mRNA	Transcription factor Sox-18A OS=Xenopus laevis GN=sox18-a PE=1 SV=1	--	transcription factor SOX7/8/9/10/18 (SOX group E/F)	GO:0030178//negative regulation of Wnt receptor signaling pathway;GO:0007507//heart development;GO:0006351//transcription, DNA-dependent	GO:0043565//sequence-specific DNA binding	GO:0005634//nucleus
Unigene42140_Stages_mix	308	19	transcription factor SOX-5	Danio rerio SRY-box containing gene 5, mRNA (cDNA clone MGC:194960 IMAGE:9038505), complete cds	Transcription factor SOX-5 OS=Homo sapiens GN=SOX5 PE=1 SV=3	--	transcription factor SOX5/6/13 (SOX group D)	GO:0048709//oligodendrocyte differentiation;GO:0032332//positive regulation of chondrocyte differentiation;GO:0045165//cell fate commitment;GO:2000741//positive regulation of mesenchymal stem cell differentiation;GO:0045892//negative regulation of transcription, DNA-dependent;GO:0061036//positive regulation of cartilage development;GO:0071560//cellular response to transforming growth factor beta …	GO:0046982//protein heterodimerization activity;GO:0044212//transcription regulatory region DNA binding;GO:0003700//sequence-specific DNA binding transcription factor activity	GO:0005634//nucleus
CL563.Contig2_Stages_mix	2681	58	transcription factor SOX-6	Danio rerio SRY-box containing gene 6 (sox6), mRNA >gi|170786293|gb|EU532205.1| Danio rerio SRY-box containing protein 6 (sox6) mRNA, complete cds	Transcription factor SOX-6 OS=Pongo abelii GN=SOX6 PE=2 SV=1	Chromatin-associated proteins containing the HMG domain	transcription factor SOX5/6/13 (SOX group D)	GO:0000122//negative regulation of transcription from RNA polymerase II promoter;GO:0032332//positive regulation of chondrocyte differentiation;GO:0016458//gene silencing;GO:0048821//erythrocyte development;GO:0000902//cell morphogenesis;GO:0021778//oligodendrocyte cell fate specification;GO:0009791//post-embryonic development;GO:2000741//positive regulation of mesenchymal stem cell differentiati…	GO:0046982//protein heterodimerization activity;GO:0044212//transcription regulatory region DNA binding;GO:0043565//sequence-specific DNA binding;GO:0003700//sequence-specific DNA binding transcription factor activity	GO:0005634//nucleus
CL1850.Contig1_Stages_mix	622	107	transcription factor SOX-9	Carassius auratus x Cyprinus carpio x Carassius cuvieri HMG box transcription factor Sox9 mRNA, complete cds	Transcription factor Sox-9 OS=Xenopus tropicalis GN=sox9 PE=1 SV=1	--	transcription factor SOX7/8/9/10/18 (SOX group E/F)	GO:0048709//oligodendrocyte differentiation;GO:0035118//embryonic pectoral fin morphogenesis;GO:0043049//otic placode formation;GO:0007506//gonadal mesoderm development;GO:0060536//cartilage morphogenesis;GO:0045944//positive regulation of transcription from RNA polymerase II promoter;GO:0048708//astrocyte differentiation;GO:0014029//neural crest formation	GO:0003677//DNA binding;GO:0019899//enzyme binding	GO:0005737//cytoplasm;GO:0005634//nucleus
Unigene32636_Stages_mix	1249	123	HMG-box transcription factor Sox9b	Cyprinus carpio HMG-box transcription factor Sox9b (sox9b) mRNA, complete cds	Transcription factor Sox-9-A OS=Xenopus laevis GN=sox9-a PE=1 SV=1	--	transcription factor SOX7/8/9/10/18 (SOX group E/F)	-	-	-
Unigene42434_Stages_mix	271	20	transcription factor Sp7	Carassius auratus OSX mRNA for osterix, complete cds	Transcription factor Sp7 OS=Mus musculus GN=Sp7 PE=1 SV=1	--	transcription factor Sp7	GO:2000738//positive regulation of stem cell differentiation;GO:0045944//positive regulation of transcription from RNA polymerase II promoter;GO:0060218//hematopoietic stem cell differentiation;GO:0001649//osteoblast differentiation	GO:0008270//zinc ion binding;GO:0003677//DNA binding;GO:0017151//DEAD/H-box RNA helicase binding	GO:0005737//cytoplasm;GO:0005634//nucleus
Unigene28341_Stages_mix	1500	555	signal transducer and activator of transcription 1-alpha/beta	Danio rerio signal transduction and activation of transcription 1a, mRNA (cDNA clone MGC:73305 IMAGE:4787723), complete cds	Signal transducer and activator of transcription 1 OS=Sus scrofa GN=STAT1 PE=2 SV=1	--	signal transducer and activator of transcription 1	GO:0016525//negative regulation of angiogenesis;GO:0007584//response to nutrient;GO:0031663//lipopolysaccharide-mediated signaling pathway;GO:0009612//response to mechanical stimulus;GO:0007259//JAK-STAT cascade;GO:0060333//interferon-gamma-mediated signaling pathway;GO:0043330//response to exogenous dsRNA;GO:0043124//negative regulation of I-kappaB kinase/NF-kappaB cascade;GO:0045944//positive r…	GO:0000979//RNA polymerase II core promoter sequence-specific DNA binding;GO:0004871//signal transducer activity;GO:0042803//protein homodimerization activity;GO:0000983//RNA polymerase II core promoter sequence-specific DNA binding transcription factor activity;GO:0003690//double-stranded DNA binding;GO:0000978//RNA polymerase II core promoter proximal region sequence-specific DNA binding;GO:003…	GO:0000790//nuclear chromatin;GO:0030424//axon;GO:0005737//cytoplasm;GO:0030425//dendrite
Unigene2551_Stages_mix	648	52	transforming growth factor beta 1	Ctenopharyngodon idella transforming growth factor beta 1 mRNA, complete cds	Transforming growth factor beta-1 OS=Cyprinus carpio GN=tgfb1 PE=2 SV=1	--	transforming growth factor beta-1	-	-	-
Unigene32330_Stages_mix	2466	629	transforming growth factor beta-2 precursor	Danio rerio transforming growth factor, beta 2 (tgfb2), mRNA >gi|33414982|gb|AY338730.1| Danio rerio transforming growth factor beta 2 mRNA, complete cds	Transforming growth factor beta-2 OS=Sus scrofa GN=TGFB2 PE=1 SV=2	--	transforming growth factor beta-2	GO:0007179//transforming growth factor beta receptor signaling pathway;GO:0030593//neutrophil chemotaxis;GO:0031069//hair follicle morphogenesis;GO:0023014//signal transduction by phosphorylation;GO:0030097//hemopoiesis;GO:0007184//SMAD protein import into nucleus;GO:0048103//somatic stem cell division;GO:0045726//positive regulation of integrin biosynthetic process;GO:0008284//positive regulatio…	GO:0042803//protein homodimerization activity;GO:0005114//type II transforming growth factor beta receptor binding;GO:0008083//growth factor activity;GO:0001540//beta-amyloid binding;GO:0005125//cytokine activity;GO:0004702//receptor signaling protein serine/threonine kinase activity;GO:0046982//protein heterodimerization activity	GO:0005615//extracellular space;GO:0030424//axon;GO:0031093//platelet alpha granule lumen;GO:0043025//neuronal cell body;GO:0031012//extracellular matrix
Unigene23746_Stages_mix	2308	1059	transforming growth factor beta-3 precursor	Danio rerio transforming growth factor, beta 3 (tgfb3), mRNA >gi|51859062|gb|BC081579.1| Danio rerio transforming growth factor, beta 3, mRNA (cDNA clone MGC:92058 IMAGE:7046110), complete cds	Transforming growth factor beta-3 OS=Homo sapiens GN=TGFB3 PE=1 SV=1	--	transforming growth factor beta-3	GO:0030501//positive regulation of bone mineralization;GO:0043524//negative regulation of neuron apoptotic process;GO:0043932//ossification involved in bone remodeling;GO:0003198//epithelial to mesenchymal transition involved in endocardial cushion formation;GO:0001701//in utero embryonic development;GO:0030512//negative regulation of transforming growth factor beta receptor signaling pathway;GO:…	GO:0034713//type I transforming growth factor beta receptor binding;GO:0005114//type II transforming growth factor beta receptor binding;GO:0008083//growth factor activity;GO:0042802//identical protein binding;GO:0050431//transforming growth factor beta binding;GO:0046982//protein heterodimerization activity	GO:0009986//cell surface;GO:0030315//T-tubule;GO:0005615//extracellular space;GO:0031093//platelet alpha granule lumen;GO:0005634//nucleus;GO:0043025//neuronal cell body;GO:0031012//extracellular matrix
Unigene24896_Stages_mix	501	96	transforming growth factor beta receptor type 3-like	PREDICTED: Danio rerio transforming growth factor beta receptor type 3-like (LOC100332594), mRNA	Transforming growth factor beta receptor type 3 OS=Mus musculus GN=Tgfbr3 PE=1 SV=1	--	transforming growth factor, beta receptor III	GO:0061032//visceral serous pericardium development;GO:0060979//vasculogenesis involved in coronary vascular morphogenesis;GO:0001824//blastocyst development;GO:0010633//negative regulation of epithelial cell migration;GO:0030512//negative regulation of transforming growth factor beta receptor signaling pathway;GO:0050680//negative regulation of epithelial cell proliferation;GO:0060347//heart tra…	GO:0008201//heparin binding;GO:0017134//fibroblast growth factor binding;GO:0005160//transforming growth factor beta receptor binding;GO:0070123//transforming growth factor beta receptor activity, type III;GO:0050431//transforming growth factor beta binding;GO:0030165//PDZ domain binding;GO:0046332//SMAD binding;GO:0048185//activin binding	GO:0009986//cell surface;GO:0005783//endoplasmic reticulum;GO:0005615//extracellular space;GO:0005887//integral to plasma membrane;GO:0005578//proteinaceous extracellular matrix
Unigene27848_Stages_mix	1624	1021	tenascin C	Danio rerio tenascin C, mRNA (cDNA clone MGC:195114 IMAGE:9038418), complete cds	Tenascin OS=Mus musculus GN=Tnc PE=1 SV=1	--	tenascin	GO:0007411//axon guidance;GO:0021554//optic nerve development;GO:0014814//axon regeneration at neuromuscular junction;GO:0007498//mesoderm development;GO:0001755//neural crest cell migration;GO:0045887//positive regulation of synaptic growth at neuromuscular junction;GO:0030517//negative regulation of axon extension;GO:0048680//positive regulation of axon regeneration;GO:0007413//axonal fascicula…	-	-
Unigene16416_Stages_mix	417	61	tumor necrosis factor alpha-induced protein 8-like protein 3	Danio rerio tumor necrosis factor, alpha-induced protein 8-like 3 (tnfaip8l3), mRNA >gi|31418810|gb|BC053167.1| Danio rerio tumor necrosis factor, alpha-induced protein 8-like 3, mRNA (cDNA clone MGC:63960 IMAGE:6791907), complete cds	Tumor necrosis factor alpha-induced protein 8-like protein 3 OS=Danio rerio GN=tnfaip8l3 PE=2 SV=1	--	--	-	-	-
Unigene19487_Stages_mix	413	96	tumor necrosis factor alpha-induced protein 3	PREDICTED: Danio rerio tumor necrosis factor, alpha-induced protein 3 (tnfaip3), mRNA	Tumor necrosis factor alpha-induced protein 3 OS=Homo sapiens GN=TNFAIP3 PE=1 SV=1	--	tumor necrosis factor, alpha-induced protein 3 [EC:3.-.-.-]	GO:0050776//regulation of immune response;GO:0044238//primary metabolic process;GO:0044707;GO:0031347//regulation of defense response;GO:0048518;GO:0043170;GO:0009968//negative regulation of signal transduction;GO:0002683//negative regulation of immune system process	GO:0005488//binding	-
Unigene27576_Stages_mix	418	62	tumor necrosis factor alpha-induced protein 8-like protein 1	Danio rerio tumor necrosis factor, alpha-induced protein 8 (tnfaip8), mRNA >gi|31127057|gb|BC052765.1| Danio rerio tumor necrosis factor, alpha-induced protein 8, mRNA (cDNA clone MGC:55331 IMAGE:2601021), complete cds	Tumor necrosis factor alpha-induced protein 8-like protein 1 OS=Danio rerio GN=tnfaip8l1 PE=2 SV=1	--	--	-	GO:0043027//cysteine-type endopeptidase inhibitor activity involved in apoptotic process	GO:0005737//cytoplasm
Unigene41713_Stages_mix	299	18	pentraxin-related protein PTX3 precursor	Homo sapiens pentraxin 3, long (PTX3), mRNA	Pentraxin-related protein PTX3 OS=Homo sapiens GN=PTX3 PE=1 SV=3	--	--	GO:0048666//neuron development;GO:0030901//midbrain development;GO:0007626//locomotory behavior;GO:0001878//response to yeast;GO:0071542//dopaminergic neuron differentiation;GO:0050766//positive regulation of phagocytosis;GO:0070306//lens fiber cell differentiation;GO:0008228//opsonization;GO:0045429//positive regulation of nitric oxide biosynthetic process;GO:0006954//inflammatory response;GO:00…	GO:0005515//protein binding;GO:0001872//(1->3)-beta-D-glucan binding;GO:0043565//sequence-specific DNA binding;GO:0003700//sequence-specific DNA binding transcription factor activity	GO:0005576//extracellular region;GO:0005634//nucleus
Unigene5715_Stages_mix	340	57	tumor necrosis factor alpha-induced protein 2	Danio rerio tumor necrosis factor, alpha-induced protein 2a (tnfaip2a), mRNA	Tumor necrosis factor alpha-induced protein 2 OS=Mus musculus GN=Tnfaip2 PE=2 SV=2	--	exocyst complex component 3	GO:0044699	-	-
Unigene41200_Stages_mix	246	22	TNF receptor-associated factor 6	Cyprinus carpio TNF receptor-associated factor 6 a (TRAF6a) mRNA, complete cds	TNF receptor-associated factor 6 OS=Danio rerio GN=traf6 PE=2 SV=2	--	TNF receptor-associated factor 6	GO:0009615//response to virus;GO:0051865//protein autoubiquitination;GO:0043507//positive regulation of JUN kinase activity;GO:0070534//protein K63-linked ubiquitination;GO:0042981//regulation of apoptotic process;GO:0046849//bone remodeling;GO:0001503//ossification;GO:0048468//cell development;GO:0043123//positive regulation of I-kappaB kinase/NF-kappaB cascade;GO:0050852//T cell receptor signal…	GO:0004871//signal transducer activity;GO:0008270//zinc ion binding;GO:0004842//ubiquitin-protein ligase activity	GO:0005737//cytoplasm
Unigene9128_Stages_mix	1646	1812	cathepsin K	Carassius auratus mRNA for tartrate-resistant acid phosphatase, complete cds	Cathepsin K OS=Bos taurus GN=CTSK PE=2 SV=2	Cysteine protease	cathepsin K [EC:3.4.22.38]	GO:0006508//proteolysis	GO:0008234//cysteine-type peptidase activity	-
Unigene9024_Stages_mix	1171	903	twist-related protein 2-like	Danio rerio Twist2 (twist2) mRNA, complete cds	Twist-related protein 2 OS=Rattus norvegicus GN=Twist2 PE=2 SV=2	--	twist	GO:0010838//positive regulation of keratinocyte proliferation;GO:0000122//negative regulation of transcription from RNA polymerase II promoter;GO:0045638//negative regulation of myeloid cell differentiation;GO:0043066//negative regulation of apoptotic process;GO:0048701//embryonic cranial skeleton morphogenesis;GO:0060325//face morphogenesis;GO:0043392//negative regulation of DNA binding;GO:00082…	GO:0001076//RNA polymerase II transcription factor binding transcription factor activity;GO:0046983//protein dimerization activity;GO:0019904//protein domain specific binding;GO:0003677//DNA binding;GO:0003700//sequence-specific DNA binding transcription factor activity;GO:0003682//chromatin binding	GO:0005737//cytoplasm;GO:0005667//transcription factor complex
CL257.Contig1_Stages_mix	771	142	vitamin D receptor I	Cyprinus carpio partial mRNA for vitamin D receptor I (vdr-I gene)	Vitamin D3 receptor A OS=Danio rerio GN=vdra PE=1 SV=2	--	vitamin D3 receptor	GO:0001503//ossification;GO:0043401//steroid hormone mediated signaling pathway;GO:0006357//regulation of transcription from RNA polymerase II promoter;GO:0055074//calcium ion homeostasis;GO:0070561//vitamin D receptor signaling pathway	GO:0008434//vitamin D3 receptor activity;GO:0008270//zinc ion binding;GO:0005499//vitamin D binding;GO:0043565//sequence-specific DNA binding;GO:0003707//steroid hormone receptor activity;GO:0008134//transcription factor binding	GO:0005634//nucleus
Unigene3443_Stages_mix	288	32	vitamin D3 receptor B	Danio rerio vitamin D receptor b (vdrb), mRNA	Vitamin D3 receptor B OS=Danio rerio GN=vdrb PE=2 SV=2	--	vitamin D3 receptor	GO:0001503//ossification;GO:0043401//steroid hormone mediated signaling pathway;GO:0006357//regulation of transcription from RNA polymerase II promoter;GO:0055074//calcium ion homeostasis;GO:0070561//vitamin D receptor signaling pathway	GO:0008434//vitamin D3 receptor activity;GO:0008270//zinc ion binding;GO:0005499//vitamin D binding;GO:0043565//sequence-specific DNA binding;GO:0003707//steroid hormone receptor activity;GO:0008134//transcription factor binding	GO:0005634//nucleus
Unigene5535_Stages_mix	726	83	Vitamin D3 receptor A	Cyprinus carpio partial mRNA for vitamin D receptor I (vdr-I gene)	Vitamin D3 receptor A OS=Danio rerio GN=vdra PE=1 SV=2	--	vitamin D3 receptor	GO:0001503//ossification;GO:0043401//steroid hormone mediated signaling pathway;GO:0006357//regulation of transcription from RNA polymerase II promoter;GO:0055074//calcium ion homeostasis;GO:0070561//vitamin D receptor signaling pathway	GO:0008434//vitamin D3 receptor activity;GO:0008270//zinc ion binding;GO:0005499//vitamin D binding;GO:0043565//sequence-specific DNA binding;GO:0003707//steroid hormone receptor activity;GO:0008134//transcription factor binding	GO:0005634//nucleus
CL364.Contig1_Stages_mix	2753	75	vascular endothelial growth factor A-A isoform 2 precursor	Danio rerio vascular endothelial growth factor isoform 165 (vegf) mRNA, complete cds	Vascular endothelial growth factor A-A OS=Danio rerio GN=vegfaa PE=1 SV=1	--	vascular endothelial growth factor A/B, PGF	GO:0002043//blood vessel endothelial cell proliferation involved in sprouting angiogenesis;GO:0038091//positive regulation of cell proliferation by VEGF-activated platelet derived growth factor receptor signaling pathway;GO:0061419//positive regulation of transcription from RNA polymerase II promoter in response to hypoxia;GO:0008045//motor neuron axon guidance;GO:1901727//positive regulation of …	GO:0008083//growth factor activity;GO:0042056//chemoattractant activity;GO:0001968//fibronectin binding;GO:0046982//protein heterodimerization activity;GO:0005161//platelet-derived growth factor receptor binding;GO:0042802//identical protein binding;GO:0048018//receptor agonist activity;GO:0043498//cell surface binding;GO:0043184//vascular endothelial growth factor receptor 2 binding;GO:0008201//…	GO:0016020//membrane;GO:0009986//cell surface;GO:0005615//extracellular space;GO:0030141//secretory granule
Unigene17316_Stages_mix	237	32	vascular endothelial growth factor receptor 1 isoform 2 precursor	Danio rerio soluble Fms-related tyrosine kinase 1/soluble vascular endothelial growth factor receptor 1 isoform sFlt1-11a (sflt1) mRNA, complete cds, alternatively spliced	Vascular endothelial growth factor receptor 1 OS=Rattus norvegicus GN=Flt1 PE=2 SV=1	--	FMS-like tyrosine kinase 1 [EC:2.7.10.1]	GO:0048146//positive regulation of fibroblast proliferation;GO:0023014//signal transduction by phosphorylation;GO:0030949//positive regulation of vascular endothelial growth factor receptor signaling pathway;GO:0000186//activation of MAPKK activity;GO:0018108//peptidyl-tyrosine phosphorylation;GO:0043406//positive regulation of MAP kinase activity;GO:0045766//positive regulation of angiogenesis;G…	GO:0036332//placental growth factor-activated receptor activity;GO:0036327//VEGF-B-activated receptor activity;GO:0004716//receptor signaling protein tyrosine kinase activity;GO:0042802//identical protein binding;GO:0005524//ATP binding;GO:0019838//growth factor binding;GO:0036326//VEGF-A-activated receptor activity	GO:0005887//integral to plasma membrane;GO:0005794//Golgi apparatus;GO:0005730//nucleolus
Unigene21266_Stages_mix	481	54	vascular endothelial growth factor D precursor	Danio rerio c-fos induced growth factor, mRNA (cDNA clone MGC:195135 IMAGE:9037214), complete cds	Vascular endothelial growth factor D OS=Mus musculus GN=Figf PE=2 SV=1	--	vascular endothelial growth factor C/D	GO:0048514//blood vessel morphogenesis;GO:0048010//vascular endothelial growth factor receptor signaling pathway;GO:0042221//response to chemical stimulus;GO:0051781//positive regulation of cell division;GO:0008283//cell proliferation;GO:0008015//blood circulation	GO:0005172//vascular endothelial growth factor receptor binding;GO:0008083//growth factor activity	GO:0005576//extracellular region;GO:0016020//membrane
Unigene28905_Stages_mix	1936	141	vascular endothelial growth factor A-A isoform 1 precursor	Cyprinus carpio clone 177305 microsatellite sequence	Vascular endothelial growth factor A-A OS=Danio rerio GN=vegfaa PE=1 SV=1	--	vascular endothelial growth factor A/B, PGF	GO:0002043//blood vessel endothelial cell proliferation involved in sprouting angiogenesis;GO:0007498//mesoderm development;GO:0038091//positive regulation of cell proliferation by VEGF-activated platelet derived growth factor receptor signaling pathway;GO:0060948//cardiac vascular smooth muscle cell development;GO:0061419//positive regulation of transcription from RNA polymerase II promoter in r…	GO:0008083//growth factor activity;GO:0042056//chemoattractant activity;GO:0001968//fibronectin binding;GO:0046982//protein heterodimerization activity;GO:0005161//platelet-derived growth factor receptor binding;GO:0048018//receptor agonist activity;GO:0043498//cell surface binding;GO:0043184//vascular endothelial growth factor receptor 2 binding;GO:0008201//heparin binding;GO:0043183//vascular e…	GO:0016020//membrane;GO:0009986//cell surface;GO:0005615//extracellular space;GO:0030141//secretory granule
Unigene12362_Stages_mix	1099	138	protein Wnt-5b precursor	Danio rerio wingless-type MMTV integration site family, member 5b, mRNA (cDNA clone MGC:194422 IMAGE:9037473), complete cds	Protein Wnt-5b OS=Danio rerio GN=wnt5b PE=2 SV=1	--	wingless-type MMTV integration site family, member 5	GO:0001525//angiogenesis;GO:0048840//otolith development;GO:0060061//Spemann organizer formation;GO:0002574//thrombocyte differentiation;GO:0048884//neuromast development;GO:0002062//chondrocyte differentiation;GO:0061053//somite development;GO:0090090//negative regulation of canonical Wnt receptor signaling pathway;GO:0060028//convergent extension involved in axis elongation;GO:0031018//endocrin…	GO:0005110//frizzled-2 binding;GO:0017147//Wnt-protein binding	GO:0005615//extracellular space;GO:0005578//proteinaceous extracellular matrix;GO:0043234//protein complex;GO:0005886//plasma membrane
Unigene22133_Stages_mix	443	136	protein Wnt-11 precursor	Danio rerio wingless-type MMTV integration site family, member 11, related (wnt11r), mRNA >gi|42542755|gb|BC066498.1| Danio rerio wingless-type MMTV integration site family, member 11, related, mRNA (cDNA clone MGC:76804 IMAGE:6525774), complete cds	Protein Wnt-11 OS=Xenopus laevis GN=wnt11 PE=2 SV=1	--	wingless-type MMTV integration site family, member 11	GO:0045892//negative regulation of transcription, DNA-dependent;GO:0060027//convergent extension involved in gastrulation;GO:0035295//tube development;GO:0030282//bone mineralization;GO:0090037//positive regulation of protein kinase C signaling cascade;GO:0009950//dorsal/ventral axis specification;GO:0009952//anterior/posterior pattern specification;GO:0033337;GO:0030336//negative regulation of c…	GO:0005109//frizzled binding;GO:0042803//protein homodimerization activity;GO:0044212//transcription regulatory region DNA binding;GO:0005099//Ras GTPase activator activity;GO:0017147//Wnt-protein binding;GO:0019838//growth factor binding;GO:0030295//protein kinase activator activity	GO:0043234//protein complex;GO:0005615//extracellular space;GO:0005886//plasma membrane;GO:0005737//cytoplasm;GO:0005578//proteinaceous extracellular matrix

## Sheet: Supplementary Table S5
Supplementary Table S5-1 The differential expression genes between S1 and S2
GeneID	log2Ratio(StageII/StageI)	Probability	KEGG Orthology	GO Component	GO Function	GO Process	Blast nr
Unigene2187_Stages_mix	9.3593	0.871456	-	-	-	-	-
Unigene30214_Stages_mix	9.15371	0.840204	-	-	-	-	gi|77403694|dbj|BAE46429.1|/2.70527e-22/ORF2-encoded protein [Danio rerio]
Unigene10212_Stages_mix	9.43756	0.882329	K11853|1|2e-42|171|dre:562779|ubiquitin carboxyl-terminal hydrolase 34 [EC:3.1.2.15]	-	-	-	gi|326664297|ref|XP_002660609.2|/1.52883e-41/PREDICTED: ubiquitin carboxyl-terminal hydrolase 34 [Danio rerio]
Unigene44994_Stages_mix	-9.04498	0.821275	K11478|1|2e-51|200|dre:100007426|protein Jumonji	GO:0035098//ESC/E(Z) complex	GO:0005515//protein binding;GO:0032452//histone demethylase activity;GO:0003677//DNA binding;GO:0003682//chromatin binding	GO:0000122//negative regulation of transcription from RNA polymerase II promoter;GO:0007417//central nervous system development;GO:0008285//negative regulation of cell proliferation;GO:0048538//thymus development;GO:0048863//stem cell differentiation;GO:0001889//liver development;GO:0051574//positive regulation of histone H3-K9 methylation;GO:0048536//spleen development;GO:0031061//negative regul…	gi|326674945|ref|XP_001345885.3|/1.824e-50/PREDICTED: protein Jumonji [Danio rerio]
Unigene24153_Stages_mix	-10.0061	0.942271	-	-	-	-	gi|118763676|gb|AAI28665.1|/1.4604e-20/LOC557935 protein [Danio rerio]
Unigene16090_Stages_mix	-9.17347	0.843211	-	-	-	-	gi|130502136|ref|NP_001076395.1|/3.98792e-42/glycine/arginine-rich protein 1 [Danio rerio]
Unigene1555_Stages_mix	8.95284	0.804326	K08466|1|8e-18|89.0|bta:517106|G protein-coupled receptor 144;K11453|2|1e-17|88.6|gga:427902|chromobox protein 6	-	-	-	gi|326665984|ref|XP_001343697.3|/2.78918e-51/PREDICTED: pentraxin-4 [Danio rerio]
Unigene1011_Stages_mix	-9.74202	0.919022	-	-	-	-	gi|45387637|ref|NP_991168.1|/5.51166e-31/WD repeat-containing protein 91 [Danio rerio]
Unigene2807_Stages_mix	-9.18383	0.845497	-	-	-	GO:0006952//defense response;GO:0006955//immune response	gi|348522895|ref|XP_003448959.1|/2.68095e-22/PREDICTED: TLR4 interactor with leucine rich repeats-like [Oreochromis niloticus]
Unigene28915_Stages_mix	-9.24088	0.854052	K02296|1|4e-08|56.6|dre:352935|aryl hydrocarbon receptor nuclear translocator-like protein 1	GO:0005667//transcription factor complex;GO:0005737//cytoplasm	GO:0004871//signal transducer activity;GO:0003677//DNA binding;GO:0003700//sequence-specific DNA binding transcription factor activity;GO:0046982//protein heterodimerization activity	GO:0009648//photoperiodism;GO:0007623//circadian rhythm;GO:0007165//signal transduction;GO:0045892//negative regulation of transcription, DNA-dependent;GO:0045893//positive regulation of transcription, DNA-dependent	gi|410907313|ref|XP_003967136.1|/5.34902e-10/PREDICTED: aryl hydrocarbon receptor nuclear translocator-like protein 1-like [Takifugu rubripes]
Unigene8723_Stages_mix	8.9789	0.808984	-	-	-	-	-
Unigene2212_Stages_mix	-8.96254	0.805988	-	-	-	-	-
Unigene45373_Stages_mix	-9.86798	0.930572	K12800|1|3e-12|70.5|dre:561595|NACHT, LRR and PYD domains-containing protein 3	-	-	-	gi|326664473|ref|XP_002664795.2|/1.54499e-25/PREDICTED: NACHT, LRR and PYD domains-containing protein 12-like [Danio rerio]
Unigene44354_Stages_mix	-9.8048	0.924993	K01869|1|4e-35|146|dre:100126021|leucyl-tRNA synthetase [EC:6.1.1.4]	GO:0005759//mitochondrial matrix	GO:0002161//aminoacyl-tRNA editing activity;GO:0004823//leucine-tRNA ligase activity;GO:0005524//ATP binding	GO:0006450//regulation of translational fidelity;GO:0006429//leucyl-tRNA aminoacylation	gi|157787151|ref|NP_001099171.1|/4.0672e-34/probable leucyl-tRNA synthetase, mitochondrial [Danio rerio]
Unigene38717_Stages_mix	9.71848	0.916428	K12409|1|1e-51|201|dre:393857|bifunctional UDP-N-acetylglucosamine 2-epimerase / N-acetylmannosamine kinase [EC:5.1.3.14 2.7.1.60]	-	GO:0009384//N-acylmannosamine kinase activity;GO:0005524//ATP binding;GO:0008761//UDP-N-acetylglucosamine 2-epimerase activity	GO:0009103//lipopolysaccharide biosynthetic process;GO:0006047//UDP-N-acetylglucosamine metabolic process;GO:0016310//phosphorylation;GO:0046380//N-acetylneuraminate biosynthetic process	gi|348524967|ref|XP_003449994.1|/1.2584e-51/PREDICTED: bifunctional UDP-N-acetylglucosamine 2-epimerase/N-acetylmannosamine kinase isoform 2 [Oreochromis niloticus]
Unigene12901_Stages_mix	-9.0229	0.81704	-	-	-	-	-
Unigene28401_Stages_mix	-9.15362	0.840204	-	-	-	-	-
Unigene22149_Stages_mix	-10.4518	0.967054	K04440|1|5e-24|81.6|mgp:100547737|c-Jun N-terminal kinase [EC:2.7.11.24]	GO:0005622//intracellular	GO:0004707//MAP kinase activity;GO:0005524//ATP binding	GO:0007254//JNK cascade;GO:0006468//protein phosphorylation;GO:0048263//determination of dorsal identity	gi|152013917|gb|ABS20065.1|/2.41381e-23/JNK1 [Monopterus albus]
Unigene1153_Stages_mix	-9.23726	0.853713	-	-	-	-	gi|52219078|ref|NP_001004615.1|/3.73397e-11/PQ-loop repeat-containing protein 3 [Danio rerio]
Unigene9053_Stages_mix	-9.52151	0.893222	K10703|1|4e-43|172|dre:334121|3-hydroxy acyl-CoA dehydratase [EC:4.2.1.-]	GO:0005789//endoplasmic reticulum membrane;GO:0016021//integral to membrane	GO:0016829//lyase activity	GO:0006633//fatty acid biosynthetic process	gi|225706948|gb|ACO09320.1|/2.81797e-43/PHS1 [Osmerus mordax]
Unigene14920_Stages_mix	-9.77672	0.922421	-	-	-	-	-
Unigene18143_Stages_mix	-9.42664	0.880741	-	-	GO:0005509//calcium ion binding	-	gi|71834660|ref|NP_001025434.1|/4.54357e-38/reticulocalbin-2 [Danio rerio]
Unigene40636_Stages_mix	-9.04966	0.822376	-	GO:0005634//nucleus;GO:0005829//cytosol	GO:0003677//DNA binding	GO:0006606//protein import into nucleus;GO:0006260//DNA replication	gi|68366774|ref|XP_689234.1|/9.15041e-47/PREDICTED: 80 kDa MCM3-associated protein [Danio rerio]
Unigene674_Stages_mix	-9.0145	0.815251	K10129|1|4e-30|129|dre:553652|G-2 and S-phase expressed protein 1	-	-	GO:0051329//interphase of mitotic cell cycle	gi|66472496|ref|NP_001018461.1|/3.96043e-29/G2 and S phase-expressed protein 1 [Danio rerio]
Unigene3055_Stages_mix	-9.31364	0.865125	-	-	-	-	-
Unigene42352_Stages_mix	-9.36489	0.872155	-	-	-	-	-
Unigene38200_Stages_mix	8.99164	0.811154	-	-	-	-	-
Unigene37087_Stages_mix	-10.0021	0.941974	-	-	-	-	gi|348515537|ref|XP_003445296.1|/1.61467e-19/PREDICTED: hypothetical protein LOC100705588 [Oreochromis niloticus]
Unigene9121_Stages_mix	-9.36041	0.871456	K05099|1|2e-27|120|dre:100150664|proto-oncogene tyrosine-protein kinase Met [EC:2.7.10.1]	GO:0016021//integral to membrane	GO:0004714//transmembrane receptor protein tyrosine kinase activity;GO:0005524//ATP binding	GO:0001764//neuron migration;GO:0009888//tissue development;GO:0007169//transmembrane receptor protein tyrosine kinase signaling pathway;GO:0006468//protein phosphorylation;GO:0001889//liver development;GO:0021707//cerebellar granule cell differentiation;GO:0021522//spinal cord motor neuron differentiation	gi|55742200|ref|NP_001007125.1|/2.32305e-26/hepatocyte growth factor receptor precursor [Danio rerio]
Unigene14805_Stages_mix	9.46457	0.886066	K10644|1|1e-37|154|dre:564271|E3 ubiquitin-protein ligase CHFR [EC:6.3.2.19]	GO:0016605//PML body	GO:0008270//zinc ion binding;GO:0004842//ubiquitin-protein ligase activity;GO:0000166//nucleotide binding	GO:0000209//protein polyubiquitination;GO:0019941//modification-dependent protein catabolic process;GO:0051301//cell division;GO:0007067//mitosis;GO:0007093//mitotic cell cycle checkpoint	gi|157423476|gb|AAI53312.1|/4.53118e-38/Si:dkey-69h6.7 protein [Danio rerio]
Unigene1458_Stages_mix	-9.12588	0.835715	-	-	-	-	gi|66472752|ref|NP_001018598.1|/1.11411e-28/centrosomal protein of 55 kDa [Danio rerio]
Unigene45849_Stages_mix	9.16605	0.842078	-	GO:0016021//integral to membrane;GO:0005886//plasma membrane	GO:0005509//calcium ion binding	GO:0007156//homophilic cell adhesion	gi|54013402|dbj|BAD60790.1|/3.70022e-32/protocadherin1-alpha-av1-vCP [Danio rerio]
Unigene17371_Stages_mix	-9.1968	0.847308	-	GO:0005634//nucleus	GO:0003677//DNA binding;GO:0046983//protein dimerization activity;GO:0003700//sequence-specific DNA binding transcription factor activity	GO:0048565//digestive tract development;GO:0001889//liver development;GO:0006355//regulation of transcription, DNA-dependent;GO:0048854//brain morphogenesis;GO:0031016//pancreas development;GO:0001947//heart looping	gi|282721022|ref|NP_001164210.1|/8.21598e-35/MAX-interacting protein [Danio rerio]
Unigene17678_Stages_mix	-9.76483	0.921415	-	-	-	-	gi|118150440|ref|NP_001071199.1|/7.17929e-31/uncharacterized protein LOC777623 [Danio rerio]
Unigene24223_Stages_mix	-9.03119	0.81848	-	-	-	-	-
Unigene41110_Stages_mix	-9.03388	0.818988	K10798|1|1e-33|141|dre:100007906|poly [ADP-ribose] polymerase [EC:2.4.2.30]	-	GO:0003950//NAD+ ADP-ribosyltransferase activity	GO:0006471//protein ADP-ribosylation	gi|148745737|gb|AAI42935.1|/9.05879e-34/LOC100007906 protein [Danio rerio]
Unigene18874_Stages_mix	-8.95892	0.80548	-	-	-	-	-
Unigene17027_Stages_mix	-9.15741	0.840765	-	-	-	-	gi|68383801|ref|XP_695006.1|/1.70765e-24/PREDICTED: WD repeat-containing protein 67 [Danio rerio]
Unigene9626_Stages_mix	-9.10475	0.832169	K07294|1|2e-56|216|dre:557714|peroxisome proliferator-activated receptor alpha	GO:0005634//nucleus	GO:0008270//zinc ion binding;GO:0043565//sequence-specific DNA binding;GO:0003707//steroid hormone receptor activity;GO:0004879//ligand-activated sequence-specific DNA binding RNA polymerase II transcription factor activity	GO:0043401//steroid hormone mediated signaling pathway;GO:0030522//intracellular receptor mediated signaling pathway;GO:0009409//response to cold;GO:0006355//regulation of transcription, DNA-dependent	gi|318081977|gb|ADH95693.2|/2.81988e-56/peroxisome proliferator activated receptor alpha [Megalobrama amblycephala]
Unigene42804_Stages_mix	-9.09831	0.830761	K04494|1|7e-30|129|dre:568214|chromodomain helicase DNA binding protein 8 [EC:3.6.4.12]	-	-	-	gi|320461545|ref|NP_001189381.1|/6.75547e-29/chromodomain-helicase-DNA-binding protein 8 [Danio rerio]
Unigene23636_Stages_mix	9.44105	0.882974	-	-	-	-	gi|292621274|ref|XP_002664595.1|/8.77415e-29/PREDICTED: mitogen-activated protein kinase-binding protein 1 [Danio rerio]
Unigene44257_Stages_mix	8.9582	0.804897	-	-	-	-	gi|87312620|gb|ABD37673.1|/2.48197e-28/cartilage acidic protein 2 [Sparus aurata]
Unigene1213_Stages_mix	8.98441	0.809471	-	-	-	-	-
Unigene16095_Stages_mix	9.16452	0.842067	K10442|1|9e-08|55.5|ssc:100520632|kelch-like protein 1/4/5;K10456|4|1e-07|55.1|dre:100003679|kelch-like protein 19	-	-	-	gi|326666291|ref|XP_003198234.1|/2.80396e-43/PREDICTED: kelch-like protein 20-like [Danio rerio]
CL1724.Contig2_Stages_mix	-9.11356	0.833524	K08836|1|2e-54|210|dre:568838|STE20-like kinase [EC:2.7.11.1]	GO:0005737//cytoplasm;GO:0005886//plasma membrane	GO:0005524//ATP binding;GO:0004674//protein serine/threonine kinase activity;GO:0042803//protein homodimerization activity	GO:0046777//protein autophosphorylation;GO:0006915//apoptotic process	gi|432845286|ref|XP_004065807.1|/3.07215e-58/PREDICTED: STE20-like serine/threonine-protein kinase-like [Oryzias latipes]
Unigene17732_Stages_mix	-9.65075	0.909462	K08146|1|3e-12|70.5|dre:552924|MFS transporter, SP family, solute carrier family 2 (facilitated glucose transporter), member 9	GO:0016020//membrane	GO:0022857//transmembrane transporter activity	GO:0044765	gi|242118014|ref|NP_001156013.1|/7.19755e-31/solute carrier family 2 (facilitated glucose transporter), member 15a [Danio rerio]
Unigene43235_Stages_mix	9.20406	0.848515	K05164|1|2e-20|97.4|dre:561494|interleukin 17 receptor	-	-	-	gi|153791891|ref|NP_001093473.1|/2.16664e-19/interleukin 17A receptor precursor [Danio rerio]
Unigene20861_Stages_mix	-9.16964	0.842861	-	-	-	-	gi|292612475|ref|XP_693701.3|/2.22499e-24/PREDICTED: uncharacterized protein C7orf58 [Danio rerio]
Unigene44549_Stages_mix	-8.98009	0.808984	-	GO:0016020//membrane	GO:0003824//catalytic activity	-	gi|125805941|ref|XP_696502.2|/7.43104e-36/PREDICTED: dermatan sulfate epimerase-like [Danio rerio]
Unigene35710_Stages_mix	-9.21154	0.849743	-	-	-	-	-
Unigene1820_Stages_mix	-9.04886	0.822376	-	GO:0016021//integral to membrane;GO:0005789//endoplasmic reticulum membrane	-	-	gi|94536657|ref|NP_001035444.1|/5.14003e-50/protein FAM69A [Danio rerio]
Unigene34766_Stages_mix	-9.2514	0.855682	-	-	-	-	-
Unigene1835_Stages_mix	-9.96413	0.939169	-	-	GO:0003700//sequence-specific DNA binding transcription factor activity;GO:0043565//sequence-specific DNA binding	GO:0006355//regulation of transcription, DNA-dependent	gi|308153232|ref|NP_001183994.1|/3.05472e-42/nuclear factor, interleukin 3 regulated, member 2 [Danio rerio]
Unigene23894_Stages_mix	-9.30856	0.864511	K00736|1|1e-15|82.0|mdo:100023862|alpha-1,6-mannosyl-glycoprotein beta-1,2-N-acetylglucosaminyltransferase [EC:2.4.1.143]	GO:0000139//Golgi membrane	-	GO:0018279//protein N-linked glycosylation via asparagine;GO:0043687//post-translational protein modification;GO:0009311//oligosaccharide metabolic process	gi|326677383|ref|XP_003200820.1|/3.14637e-26/PREDICTED: alpha-1,6-mannosyl-glycoprotein 2-beta-N-acetylglucosaminyltransferase-like [Danio rerio]
Unigene21463_Stages_mix	-9.29337	0.862235	K06776|1|3e-16|84.0|dre:555348|protein tyrosine phosphatase, receptor type, K [EC:3.1.3.48]	GO:0001750//photoreceptor outer segment;GO:0005911//cell-cell junction;GO:0031256//leading edge membrane;GO:0016021//integral to membrane;GO:0009986//cell surface;GO:0030425//dendrite;GO:0043025//neuronal cell body;GO:0030424//axon	GO:0004725//protein tyrosine phosphatase activity;GO:0045295//gamma-catenin binding;GO:0019901//protein kinase binding;GO:0008013//beta-catenin binding	GO:0030336//negative regulation of cell migration;GO:0007179//transforming growth factor beta receptor signaling pathway;GO:0034614//cellular response to reactive oxygen species;GO:0048041//focal adhesion assembly;GO:0045786//negative regulation of cell cycle;GO:0031175//neuron projection development;GO:0045892//negative regulation of transcription, DNA-dependent;GO:0034394//protein localization …	gi|326676905|ref|XP_001920950.3|/2.48557e-15/PREDICTED: receptor-type tyrosine-protein phosphatase kappa [Danio rerio]
CL780.Contig1_Stages_mix	9.62072	0.905863	K13826|1|3e-51|201|dre:497166|hemoglobin subunit zeta	GO:0005833//hemoglobin complex	GO:0005344//oxygen transporter activity;GO:0005506//iron ion binding;GO:0020037//heme binding;GO:0019825//oxygen binding	GO:0015671//oxygen transport;GO:0001666//response to hypoxia	gi|33468640|emb|CAE30442.1|/2.30775e-69/novel alpha-globin [Danio rerio]
Unigene23586_Stages_mix	-9.63342	0.907451	K08816|1|3e-32|136|dre:541443|vaccinia related kinase [EC:2.7.11.1]	-	GO:0004672//protein kinase activity;GO:0005524//ATP binding	GO:0006468//protein phosphorylation	gi|61806715|ref|NP_001013586.1|/3.22264e-31/serine/threonine-protein kinase VRK3 [Danio rerio]
Unigene43679_Stages_mix	-9.30126	0.863601	-	GO:0005737//cytoplasm	-	GO:0006996//organelle organization;GO:0043473//pigmentation	gi|302129644|ref|NP_001180471.1|/6.77116e-21/Hermansky-Pudlak syndrome 3 [Danio rerio]
CL1310.Contig1_Stages_mix	-9.18525	0.845561	K06277|1|1e-43|174|dre:558635|Rap guanine nucleotide exchange factor (GEF) 1	GO:0005622//intracellular	GO:0005085//guanyl-nucleotide exchange factor activity	GO:0051056//regulation of small GTPase mediated signal transduction	gi|326669946|ref|XP_686957.5|/1.06465e-42/PREDICTED: rap guanine nucleotide exchange factor 1 [Danio rerio]
Unigene8896_Stages_mix	-9.3802	0.874315	-	-	-	-	-
Unigene20112_Stages_mix	9.3035	0.863876	-	-	-	-	-
Unigene39071_Stages_mix	-8.97945	0.808984	K10728|1|2e-47|187|dre:407679|topoisomerase (DNA) II binding protein 1	GO:0001673//male germ cell nucleus;GO:0000794//condensed nuclear chromosome;GO:0016605//PML body	-	GO:0010212//response to ionizing radiation;GO:0007131//reciprocal meiotic recombination;GO:0006974//response to DNA damage stimulus	gi|315075308|ref|NP_001186667.1|/1.57367e-46/topoisomerase (DNA) II binding protein 1 [Danio rerio]
Unigene29646_Stages_mix	9.16368	0.842067	-	-	-	-	-
Unigene18131_Stages_mix	9.7379	0.918758	-	-	-	-	-
Unigene7713_Stages_mix	-9.32516	0.866597	K10728|1|4e-35|146|dre:407679|topoisomerase (DNA) II binding protein 1	GO:0001673//male germ cell nucleus;GO:0000794//condensed nuclear chromosome;GO:0016605//PML body	-	GO:0010212//response to ionizing radiation;GO:0007131//reciprocal meiotic recombination;GO:0006974//response to DNA damage stimulus	gi|315075308|ref|NP_001186667.1|/3.98036e-34/topoisomerase (DNA) II binding protein 1 [Danio rerio]
Unigene32092_Stages_mix	9.21962	0.850865	K05699|1|9e-22|102|dre:323320|actinin alpha	GO:0030863//cortical cytoskeleton;GO:0031143//pseudopodium;GO:0005829//cytosol;GO:0043234//protein complex;GO:0070062//extracellular vesicular exosome;GO:0001725//stress fiber;GO:0030018//Z disc;GO:0048471//perinuclear region of cytoplasm;GO:0005634//nucleus;GO:0030529//ribonucleoprotein complex	GO:0047485//protein N-terminus binding;GO:0005509//calcium ion binding;GO:0051015//actin filament binding;GO:0001882//nucleoside binding;GO:0032403//protein complex binding;GO:0042803//protein homodimerization activity	GO:0048741//skeletal muscle fiber development;GO:0042981//regulation of apoptotic process;GO:0051017//actin filament bundle assembly;GO:0007507//heart development;GO:0051272//positive regulation of cellular component movement;GO:0048549//positive regulation of pinocytosis;GO:0045214//sarcomere organization;GO:0015031//protein transport;GO:0051764//actin crosslink formation;GO:0001654//eye develop…	gi|153791915|ref|NP_001093571.1|/5.61258e-28/uncharacterized protein LOC100006671 [Danio rerio]
Unigene33078_Stages_mix	-9.1797	0.844746	-	-	-	-	-
Unigene35452_Stages_mix	-9.11397	0.833524	-	-	-	-	-
CL91.Contig2_Stages_mix	-9.41121	0.87857	K02296|1|2e-84|310|dre:352935|aryl hydrocarbon receptor nuclear translocator-like protein 1	GO:0005737//cytoplasm;GO:0005667//transcription factor complex;GO:0016604//nuclear body	GO:0004871//signal transducer activity;GO:0001077//RNA polymerase II core promoter proximal region sequence-specific DNA binding transcription factor activity involved in positive regulation of transcription;GO:0001190//RNA polymerase II transcription factor binding transcription factor activity involved in positive regulation of transcription;GO:0051879//Hsp90 protein binding;GO:0017162//aryl hy…	GO:0042176//regulation of protein catabolic process;GO:0032922//circadian regulation of gene expression;GO:0045892//negative regulation of transcription, DNA-dependent;GO:0009648//photoperiodism;GO:0007165//signal transduction;GO:0000060//protein import into nucleus, translocation;GO:0045944//positive regulation of transcription from RNA polymerase II promoter;GO:0042752//regulation of circadian …	gi|134024857|gb|AAI34896.1|/1.3399e-83/Arntl1b protein [Danio rerio]
Unigene20470_Stages_mix	9.28629	0.861028	K06751|1|9e-09|58.9|dre:64885|major histocompatibility complex, class I	-	-	-	gi|971364|emb|CAA62497.1|/2.89704e-16/MHC class I protein [Cyprinus carpio]
Unigene43518_Stages_mix	-9.38342	0.874897	K02599|1|2e-11|67.8|ame:413289|Notch	-	GO:0005509//calcium ion binding	GO:0007155//cell adhesion	gi|62122787|ref|NP_001014321.1|/5.86222e-49/milk fat globule-EGF factor 8 protein a isoform 1 precursor [Danio rerio]
Unigene16885_Stages_mix	-8.98441	0.809471	-	-	-	-	gi|326666134|ref|XP_002661260.2|/2.14322e-27/PREDICTED: hypothetical protein LOC559514 [Danio rerio]
Unigene40423_Stages_mix	-9.4028	0.877607	K10955|1|1e-21|101|xtr:100493286|intestinal mucin-2	-	-	-	gi|326681138|ref|XP_002667590.2|/5.91543e-30/PREDICTED: mucin-2, partial [Danio rerio]
Unigene35766_Stages_mix	-10.1712	0.953366	-	-	-	-	gi|432962532|ref|XP_004086716.1|/6.96671e-47/PREDICTED: uncharacterized protein LOC101162199 [Oryzias latipes]
Unigene20856_Stages_mix	9.02335	0.81704	K08186|1|1e-46|184|dre:795588|MFS transporter, MCP family, solute carrier family 16 (monocarboxylic acid transporters), member 9	GO:0016021//integral to membrane	-	GO:0055085//transmembrane transport	gi|41055405|ref|NP_956704.1|/1.02003e-45/solute carrier family 16 (monocarboxylic acid transporters), member 9a [Danio rerio]
Unigene39978_Stages_mix	-9.13708	0.837589	-	-	-	-	-
Unigene1619_Stages_mix	-8.93491	0.800313	K08211|1|3e-43|173|dre:555262|MFS transporter, OCT family, solute carrier family 22 (organic cation transporter), member 15	GO:0016021//integral to membrane	GO:0022857//transmembrane transporter activity	GO:0006811//ion transport;GO:0055085//transmembrane transport	gi|157841272|ref|NP_001103169.1|/3.03754e-42/uncharacterized protein LOC555262 [Danio rerio]
Unigene25930_Stages_mix	-9.12485	0.835271	-	-	-	-	gi|226358661|gb|ACO51183.1|/3.38661e-25/adipose differentiation-related protein [Hypophthalmichthys nobilis]
Unigene5874_Stages_mix	-9.18137	0.84518	-	-	-	-	-
Unigene42585_Stages_mix	-9.44128	0.882974	K08866|1|1e-50|197|dre:317763|serine/threonine-protein kinase TTK/MPS1 [EC:2.7.12.1]	-	GO:0004674//protein serine/threonine kinase activity;GO:0046872//metal ion binding;GO:0004712//protein serine/threonine/tyrosine kinase activity;GO:0004713//protein tyrosine kinase activity;GO:0005524//ATP binding	GO:0016321//female meiosis chromosome segregation;GO:0006468//protein phosphorylation;GO:0060249//anatomical structure homeostasis;GO:0031101//fin regeneration;GO:0051301//cell division;GO:0007093//mitotic cell cycle checkpoint;GO:0007060//male meiosis chromosome segregation;GO:0009790//embryo development	gi|146336816|sp|Q8AYG3.2|TTK_DANRE/1.15425e-49/RecName: Full=Dual specificity protein kinase Ttk; AltName: Full=Mitotic checkpoint serine/threonine-protein kinase Mps1; AltName: Full=Monopolar spindle protein 1; AltName: Full=Protein nightcap
Unigene7501_Stages_mix	-8.9474	0.803204	K10903|1|5e-28|122|dre:100037341|HUS1 checkpoint protein	GO:0005730//nucleolus;GO:0030896//checkpoint clamp complex	-	GO:0000077//DNA damage checkpoint;GO:0006281//DNA repair	gi|148222723|ref|NP_001082965.1|/4.74798e-27/uncharacterized protein LOC100037341 [Danio rerio]
Unigene41661_Stages_mix	-8.99447	0.81162	-	-	-	-	-
Unigene4721_Stages_mix	-9.21064	0.849425	-	-	-	-	-
Unigene5602_Stages_mix	9.0674	0.825277	-	-	-	-	-
Unigene20698_Stages_mix	-9.57672	0.900506	-	-	-	-	-
Unigene711_Stages_mix	-10.2186	0.955758	K09341|1|7e-35|145|dre:30526|homeobox protein MSX	GO:0005634//nucleus	GO:0043565//sequence-specific DNA binding;GO:0003700//sequence-specific DNA binding transcription factor activity	GO:0006355//regulation of transcription, DNA-dependent;GO:0043049//otic placode formation	gi|47940016|gb|AAH71302.1|/9.67849e-36/Muscle segment homeobox C [Danio rerio]
Unigene38822_Stages_mix	-9.6877	0.913337	-	-	-	-	-
Unigene37693_Stages_mix	-9.81928	0.926486	-	-	-	-	gi|326673725|ref|XP_002664477.2|/1.76054e-53/PREDICTED: SH3 domain and tetratricopeptide repeats-containing protein 2 [Danio rerio]
Unigene43779_Stages_mix	-9.99467	0.941508	K06584|1|3e-24|110|mgp:100546503|integrin alpha 8	GO:0008305//integrin complex;GO:0045177//apical part of cell	GO:0046872//metal ion binding	GO:0001656//metanephros development;GO:0007155//cell adhesion;GO:0007613//memory;GO:2000721//positive regulation of transcription from RNA polymerase II promoter involved in smooth muscle cell differentiation;GO:0030198//extracellular matrix organization;GO:0007229//integrin-mediated signaling pathway;GO:0042472//inner ear morphogenesis;GO:0030030//cell projection organization;GO:0048745//smooth …	gi|168823502|ref|NP_001108383.1|/9.45151e-31/uncharacterized protein LOC100141346 precursor [Danio rerio]
Unigene20878_Stages_mix	-8.97269	0.807396	-	-	-	-	-
Unigene4362_Stages_mix	-9.21834	0.850865	-	-	-	-	-
Unigene16895_Stages_mix	-9.37887	0.874315	K08131|1|2e-19|94.0|oaa:100079705|collagen, type IX, alpha	-	-	-	gi|326676421|ref|XP_003200573.1|/2.52714e-36/PREDICTED: collagen alpha-1(IX) chain-like, partial [Danio rerio]
Unigene10704_Stages_mix	-8.93259	0.800313	K08285|1|5e-38|155|dre:100330952|midline 1 [EC:6.3.2.19]	GO:0005654//nucleoplasm;GO:0005881//cytoplasmic microtubule;GO:0005819//spindle;GO:0005875//microtubule associated complex	GO:0008270//zinc ion binding;GO:0003684//damaged DNA binding;GO:0052822//DNA-3-methylguanine glycosylase activity;GO:0016874//ligase activity;GO:0052821//DNA-7-methyladenine glycosylase activity;GO:0031625//ubiquitin protein ligase binding;GO:0043916//DNA-7-methylguanine glycosylase activity;GO:0008725//DNA-3-methyladenine glycosylase activity	GO:0045007//depurination;GO:0000226//microtubule cytoskeleton organization;GO:0007389//pattern specification process;GO:0032874//positive regulation of stress-activated MAPK cascade;GO:0006307//DNA dealkylation involved in DNA repair	gi|292617847|ref|XP_002663478.1|/4.99611e-37/PREDICTED: midline-1 [Danio rerio]
Unigene36091_Stages_mix	-9.09846	0.830761	-	-	-	-	-
Unigene41673_Stages_mix	-9.35776	0.871213	K13708|1|1e-53|207|tgu:100232121|dedicator of cytokinesis 1	-	GO:0005085//guanyl-nucleotide exchange factor activity	GO:0007520//myoblast fusion;GO:0007264//small GTPase mediated signal transduction	gi|449506172|ref|XP_002190315.2|/1.12841e-52/PREDICTED: dedicator of cytokinesis protein 1 [Taeniopygia guttata]
Unigene1053_Stages_mix	-9.0126	0.814764	K09228|1|3e-14|77.0|xtr:100216012|KRAB domain-containing zinc finger protein	-	-	-	gi|292616365|ref|XP_001923338.2|/2.19092e-40/PREDICTED: zinc finger protein 319-like [Danio rerio]
Unigene19420_Stages_mix	9.25538	0.856412	-	-	GO:0008270//zinc ion binding	-	gi|189529979|ref|XP_688827.3|/1.60414e-38/PREDICTED: si:dkey-97i18.2 [Danio rerio]
Unigene25666_Stages_mix	-9.14307	0.8385	-	-	-	-	-
Unigene10478_Stages_mix	9.18377	0.845497	-	-	-	-	-
Unigene43184_Stages_mix	9.3382	0.868481	K11799|1|8e-20|95.5|dre:393674|WD repeat-containing protein 21A	-	-	-	gi|41053489|ref|NP_956995.1|/8.25521e-19/DDB1- and CUL4-associated factor 4 [Danio rerio]
Unigene23418_Stages_mix	-9.34148	0.869138	-	-	-	-	gi|319655546|ref|NP_001183987.1|/3.04045e-29/nuclear factor, interleukin 3 regulated, member 5 [Danio rerio]
Unigene2315_Stages_mix	-8.95063	0.803733	K06087|1|2e-11|67.4|dre:81592|claudin	GO:0016020//membrane;GO:0030054//cell junction	-	-	gi|147900109|ref|NP_571847.2|/2.38825e-10/claudin 11b [Danio rerio]
Unigene32316_Stages_mix	-9.71955	0.916566	K10900|1|8e-10|62.4|spu:757819|werner syndrome ATP-dependent helicase [EC:3.6.4.12]	-	-	-	gi|292619614|ref|XP_001921853.2|/3.22817e-15/PREDICTED: hypothetical protein LOC794266 [Danio rerio]
Unigene43775_Stages_mix	-9.27379	0.85944	-	-	-	-	gi|66472644|ref|NP_001018388.1|/7.72903e-25/protein EURL homolog [Danio rerio]
Unigene306_Stages_mix	-9.37579	0.873764	-	-	-	-	-
Unigene37896_Stages_mix	-9.01456	0.815251	-	GO:0045177//apical part of cell;GO:0000922//spindle pole;GO:0000242//pericentriolar material;GO:0005932//microtubule basal body;GO:0005814//centriole	-	GO:0071539//protein localization to centrosome;GO:0007067//mitosis;GO:0051301//cell division	gi|47087271|ref|NP_998671.1|/9.9544e-25/protein NEDD1 [Danio rerio]
Unigene14676_Stages_mix	9.53164	0.894577	-	-	-	-	gi|432889296|ref|XP_004075206.1|/3.69655e-27/PREDICTED: cingulin-like protein 1-like [Oryzias latipes]
Unigene16801_Stages_mix	-9.96355	0.93901	K08887|1|7e-32|135|dre:570636|proto-oncogene tyrosine-protein kinase ABL2 [EC:2.7.10.2]	-	-	-	gi|170015995|ref|NP_001116177.1|/7.16013e-31/tyrosine-protein kinase ABL2 [Danio rerio]
Unigene2233_Stages_mix	8.94285	0.80206	K09302|1|2e-17|87.4|dre:30325|homeobox protein HoxA/B2	GO:0005634//nucleus	GO:0003700//sequence-specific DNA binding transcription factor activity;GO:0043565//sequence-specific DNA binding	GO:0007275//multicellular organismal development;GO:0006355//regulation of transcription, DNA-dependent	gi|74267503|dbj|BAE44250.1|/5.7901e-17/hoxA2a [Oryzias latipes]
Unigene39839_Stages_mix	-9.49558	0.889909	K08052|1|1e-52|204|xtr:100493879|neurofibromin 1	GO:0030424//axon;GO:0005737//cytoplasm;GO:0030425//dendrite	GO:0005099//Ras GTPase activator activity	GO:0016525//negative regulation of angiogenesis;GO:0048169//regulation of long-term neuronal synaptic plasticity;GO:0045671//negative regulation of osteoclast differentiation;GO:0048593//camera-type eye morphogenesis;GO:0048712//negative regulation of astrocyte differentiation;GO:0046929//negative regulation of neurotransmitter secretion;GO:0048715//negative regulation of oligodendrocyte differen…	gi|47212870|emb|CAF93227.1|/1.36875e-58/unnamed protein product [Tetraodon nigroviridis]
Unigene20373_Stages_mix	-9.14295	0.8385	-	-	-	-	gi|326674170|ref|XP_691331.4|/5.24107e-42/PREDICTED: zona pellucida-like domain-containing protein 1-like [Danio rerio]
Unigene41323_Stages_mix	9.71097	0.915634	-	-	-	-	gi|31979215|gb|AAP68825.1|/7.29349e-36/ubquitin-like protein 1 [Carassius auratus]
Unigene24839_Stages_mix	9.24759	0.855311	-	-	-	-	-
Unigene8160_Stages_mix	-10.0025	0.94208	-	-	-	-	-
Unigene17746_Stages_mix	-9.94904	0.937687	K11422|1|2e-38|157|dre:567970|histone-lysine N-methyltransferase SETD1 [EC:2.1.1.43]	GO:0048188//Set1C/COMPASS complex;GO:0005730//nucleolus;GO:0016607//nuclear speck;GO:0005694//chromosome	GO:0003723//RNA binding;GO:0042800//histone methyltransferase activity (H3-K4 specific);GO:0005515//protein binding;GO:0000166//nucleotide binding	GO:0006355//regulation of transcription, DNA-dependent;GO:0051568//histone H3-K4 methylation	gi|348532887|ref|XP_003453937.1|/1.7297e-37/PREDICTED: histone-lysine N-methyltransferase SETD1B-A-like [Oreochromis niloticus]
Unigene20220_Stages_mix	-9.06203	0.824388	-	-	-	-	gi|348501874|ref|XP_003438494.1|/5.25203e-34/PREDICTED: girdin [Oreochromis niloticus]
Unigene14629_Stages_mix	-9.13154	0.836583	K08601|1|5e-38|155|dre:556823|ubiquitin thioesterase CYLD [EC:3.1.2.15]	GO:0030496//midbody;GO:0005829//cytosol;GO:0005881//cytoplasmic microtubule;GO:0031234//extrinsic to internal side of plasma membrane;GO:0048471//perinuclear region of cytoplasm	GO:0004843//ubiquitin-specific protease activity;GO:0070064//proline-rich region binding;GO:0008270//zinc ion binding;GO:0004221//ubiquitin thiolesterase activity;GO:0019901//protein kinase binding	GO:0007346//regulation of mitotic cell cycle;GO:0032088//negative regulation of NF-kappaB transcription factor activity;GO:0070536//protein K63-linked deubiquitination;GO:0021551//central nervous system morphogenesis;GO:0070423//nucleotide-binding oligomerization domain containing signaling pathway;GO:0032480//negative regulation of type I interferon production;GO:2001238//positive regulation of …	gi|189521364|ref|XP_684817.3|/5.07831e-37/PREDICTED: ubiquitin carboxyl-terminal hydrolase CYLD [Danio rerio]
Unigene43336_Stages_mix	-9.40958	0.878359	K06638|1|5e-38|155|dre:393886|mitotic spindle assembly checkpoint protein MAD1	GO:0005815//microtubule organizing center;GO:0072686//mitotic spindle;GO:0005643//nuclear pore;GO:0000777//condensed chromosome kinetochore;GO:0005737//cytoplasm	-	GO:0007094//mitotic spindle assembly checkpoint;GO:0090235//regulation of metaphase plate congression;GO:0051301//cell division	gi|300796368|ref|NP_957206.2|/5.07409e-37/mitotic spindle assembly checkpoint protein MAD1 [Danio rerio]
Unigene1941_Stages_mix	-9.30235	0.863601	-	-	-	GO:0006950//response to stress;GO:0002040//sprouting angiogenesis	gi|111548671|ref|NP_001036151.1|/3.00654e-53/heat shock 70 kDa protein 12B [Danio rerio]
Unigene44842_Stages_mix	-9.13369	0.837007	-	-	-	-	-
Unigene12738_Stages_mix	-9.52695	0.894112	-	-	-	GO:0007219//Notch signaling pathway	gi|62465505|gb|AAX83258.1|/1.10328e-15/vessel-specific 1 [Danio rerio]
Unigene22808_Stages_mix	8.9439	0.80206	-	GO:0016020//membrane	-	-	gi|326665109|ref|XP_698532.3|/2.3772e-26/PREDICTED: extended synaptotagmin-2-like [Danio rerio]
Unigene2354_Stages_mix	9.22004	0.850865	-	-	-	-	-
CL1790.Contig2_Stages_mix	-9.41475	0.879153	-	-	-	-	gi|348515779|ref|XP_003445417.1|/8.3066e-28/PREDICTED: GRIP and coiled-coil domain-containing protein 2-like [Oreochromis niloticus]
Unigene39094_Stages_mix	9.02926	0.818014	-	-	-	-	-
Unigene4113_Stages_mix	-8.95938	0.80548	-	-	-	-	gi|317419351|emb|CBN81388.1|/2.81334e-11/Tectonic-3 [Dicentrarchus labrax]
Unigene14839_Stages_mix	-9.01375	0.815251	-	-	-	-	-
Unigene8689_Stages_mix	-8.97105	0.807396	-	-	-	-	gi|224496076|ref|NP_001139063.1|/1.47742e-60/BEN domain-containing protein 3 [Danio rerio]
Unigene3120_Stages_mix	-9.10684	0.832211	-	-	-	-	gi|326679167|ref|XP_003201252.1|/7.80555e-38/PREDICTED: msx2-interacting protein [Danio rerio]
Unigene38179_Stages_mix	-8.93328	0.800313	K07152|1|1e-59|228|dre:606683|	GO:0005743//mitochondrial inner membrane	GO:0005507//copper ion binding	GO:0006825//copper ion transport;GO:0003012//muscle system process;GO:0014823//response to activity;GO:0022904//respiratory electron transport chain;GO:0008535//respiratory chain complex IV assembly;GO:0001701//in utero embryonic development;GO:0006878//cellular copper ion homeostasis	gi|113676613|ref|NP_001038697.1|/1.03545e-58/protein SCO2 homolog, mitochondrial [Danio rerio]
Unigene33474_Stages_mix	-9.33561	0.8681	K09291|1|4e-38|156|dre:558883|nucleoprotein TPR	-	-	-	gi|113681286|ref|NP_001025294.1|/3.90757e-37/nucleoprotein TPR [Danio rerio]
Unigene2090_Stages_mix	-8.96455	0.806432	K14572|1|2e-33|140|dre:555704|midasin	-	-	-	gi|326677081|ref|XP_003200751.1|/2.2377e-32/PREDICTED: midasin [Danio rerio]
Unigene3926_Stages_mix	-8.96508	0.806464	-	-	-	-	-
Unigene16459_Stages_mix	-9.3807	0.874622	K00949|1|1e-30|131|dre:450054|thiamine pyrophosphokinase [EC:2.7.6.2]	GO:0005737//cytoplasm	GO:0005524//ATP binding;GO:0004788//thiamine diphosphokinase activity;GO:0016301//kinase activity	GO:0006772//thiamine metabolic process;GO:0016310//phosphorylation;GO:0009229//thiamine diphosphate biosynthetic process	gi|54400650|ref|NP_001006074.1|/1.03115e-29/thiamin pyrophosphokinase 1 [Danio rerio]
Unigene2338_Stages_mix	-9.10397	0.831745	-	-	-	-	gi|326669234|ref|XP_002662837.2|/4.5539e-17/PREDICTED: neuron navigator 2 [Danio rerio]
Unigene19900_Stages_mix	-8.96802	0.807068	K12844|1|2e-13|74.7|dre:393476|U4/U6 small nuclear ribonucleoprotein PRP31	GO:0071339//MLL1 complex;GO:0005681//spliceosomal complex;GO:0046540//U4/U6 x U5 tri-snRNP complex	GO:0003723//RNA binding	GO:0060041//retina development in camera-type eye;GO:0000244//assembly of spliceosomal tri-snRNP	gi|41055536|ref|NP_956798.1|/1.51196e-12/U4/U6 small nuclear ribonucleoprotein Prp31 [Danio rerio]
Unigene14155_Stages_mix	-9.28148	0.860425	K10086|1|2e-39|160|dre:559811|ER degradation enhancer, mannosidase alpha-like 3	GO:0005789//endoplasmic reticulum membrane	-	GO:0018279//protein N-linked glycosylation via asparagine;GO:0006457//protein folding;GO:0043687//post-translational protein modification	gi|159570811|emb|CAP19482.1|/3.43776e-41/novel protein similar to vertebrate ER degradation enhancer, mannosidase alpha-like 3 (EDEM3) [Danio rerio]
Unigene35613_Stages_mix	-8.93791	0.800779	-	-	-	-	gi|130498743|ref|NP_001076407.1|/1.18277e-17/uncharacterized protein LOC100000125 [Danio rerio]
Unigene43112_Stages_mix	8.94604	0.802558	-	-	-	-	-
Unigene6625_Stages_mix	-9.14662	0.83923	K12478|1|1e-61|234|dre:562943|early endosome antigen 1	GO:0005829//cytosol;GO:0031901//early endosome membrane;GO:0055037//recycling endosome;GO:0005969//serine-pyruvate aminotransferase complex;GO:0019897//extrinsic to plasma membrane	GO:0005516//calmodulin binding;GO:0008270//zinc ion binding;GO:0005545//1-phosphatidylinositol binding;GO:0030742//GTP-dependent protein binding;GO:0042803//protein homodimerization activity	GO:0006906//vesicle fusion;GO:0016189//synaptic vesicle to endosome fusion;GO:0045022//early endosome to late endosome transport	gi|326676024|ref|XP_003200485.1|/1.48208e-60/PREDICTED: early endosome antigen 1 [Danio rerio]
Unigene17518_Stages_mix	9.5337	0.894789	-	-	-	-	-
Unigene1200_Stages_mix	-9.13429	0.837007	K15909|1|4e-06|50.1|dre:325179|phosphatidylinositol-3,4,5-trisphosphate 5-phosphatase 2 [EC:3.1.3.86]	-	-	-	gi|125841197|ref|XP_694810.2|/1.25201e-51/PREDICTED: SAM and SH3 domain-containing protein 1-like [Danio rerio]
Unigene45252_Stages_mix	-9.63974	0.908298	K11975|1|3e-44|176|acs:100560956|E3 ubiquitin-protein ligase RNF144 [EC:6.3.2.19]	GO:0005794//Golgi apparatus;GO:0016021//integral to membrane	GO:0016874//ligase activity;GO:0008270//zinc ion binding	GO:0016567//protein ubiquitination	gi|471365228|ref|XP_004373155.1|/2.7651e-43/PREDICTED: probable E3 ubiquitin-protein ligase RNF144A-B-like [Trichechus manatus latirostris]
Unigene39048_Stages_mix	-9.32937	0.867243	-	-	-	-	-
Unigene5471_Stages_mix	-9.20649	0.848917	-	-	-	-	-
Unigene2531_Stages_mix	9.65558	0.910045	-	GO:0016021//integral to membrane	-	GO:0042552//myelination	gi|18175512|gb|AAL59886.1|/6.61926e-21/DMalpha2a [Danio rerio]
Unigene966_Stages_mix	-9.62439	0.906435	-	GO:0016021//integral to membrane	-	GO:0006810//transport	gi|66392209|ref|NP_001018152.1|/2.74146e-35/protein TMED8 [Danio rerio]
Unigene23533_Stages_mix	9.31446	0.865316	K14437|1|2e-55|214|dre:569471|chromodomain-helicase-DNA-binding protein 7 [EC:3.6.4.12]	GO:0016581//NuRD complex;GO:0005737//cytoplasm;GO:0005813//centrosome	GO:0005515//protein binding;GO:0046872//metal ion binding;GO:0004386//helicase activity;GO:0003677//DNA binding;GO:0003682//chromatin binding;GO:0005524//ATP binding	GO:0001501//skeletal system development;GO:0003007//heart morphogenesis;GO:0060123//regulation of growth hormone secretion;GO:0060021//palate development;GO:0030217//T cell differentiation;GO:0007605//sensory perception of sound;GO:0051297//centrosome organization;GO:0007417//central nervous system development;GO:0048844//artery morphogenesis;GO:0007051//spindle organization;GO:0035116//embryonic…	gi|189515794|ref|XP_697956.3|/1.57003e-54/PREDICTED: chromodomain-helicase-DNA-binding protein 7 [Danio rerio]
Unigene8441_Stages_mix	-9.15585	0.840204	-	-	-	-	-
Supplementary Table S5-2 The differential expression genes between S2 and S3
GeneID	log2Ratio(StageIII/StageII)	Probability	KEGG Orthology	GO Component	GO Function	GO Process	Blast nr
Unigene10899_Stages_mix	-8.94715	0.800212	-	-	-	-	gi|4322565|gb|AAD16096.1|/1.45243e-07/reverse transcriptase [Nasonia vitripennis]
Unigene2187_Stages_mix	-9.3593	0.870243	-	-	-	-	-
Unigene25542_Stages_mix	-9.84508	0.928356	K10360|1|2e-30|130|dre:560956|myosin IX	-	-	-	gi|326665071|ref|XP_689446.4|/1.77776e-29/PREDICTED: myosin-IXb [Danio rerio]
Unigene23429_Stages_mix	-9.38203	0.873782	-	-	-	-	-
Unigene21265_Stages_mix	-8.98956	0.807865	K05449|1|1e-68|257|dre:678512|vascular endothelial growth factor C/D	GO:0016020//membrane;GO:0031093//platelet alpha granule lumen;GO:0005576//extracellular region	GO:0005161//platelet-derived growth factor receptor binding;GO:0008083//growth factor activity;GO:0005172//vascular endothelial growth factor receptor binding;GO:0042056//chemoattractant activity	GO:0051781//positive regulation of cell division;GO:0048010//vascular endothelial growth factor receptor signaling pathway;GO:0030168//platelet activation;GO:0008015//blood circulation;GO:0008283//cell proliferation;GO:0050930//induction of positive chemotaxis;GO:0002576//platelet degranulation;GO:0048514//blood vessel morphogenesis;GO:0060754//positive regulation of mast cell chemotaxis	gi|93277128|ref|NP_001035268.1|/1.23675e-67/vascular endothelial growth factor D precursor [Danio rerio]
Unigene39561_Stages_mix	-9.62799	0.906362	K07442|1|8e-47|185|dre:436593|tRNA (adenine57-N1/adenine58-N1)-methyltransferase [EC:2.1.1.219 2.1.1.220]	GO:0031515//tRNA (m1A) methyltransferase complex	GO:0016429//tRNA (adenine-N1-)-methyltransferase activity	GO:0030488//tRNA methylation	gi|50539710|ref|NP_001002321.1|/7.8136e-46/tRNA (adenine-N(1)-)-methyltransferase catalytic subunit TRMT61A [Danio rerio]
Unigene2997_Stages_mix	9.04684	0.819132	K11318|1|7e-57|218|dre:692316|ataxin-7	-	-	-	gi|113674577|ref|NP_001038750.1|/6.28185e-56/ataxin 7-like 2 [Danio rerio]
Unigene21671_Stages_mix	-9.32773	0.865697	K06236|1|4e-37|153|ssc:100621630|collagen, type I/II/III/V/XI, alpha	-	-	-	gi|326667849|ref|XP_001343747.4|/3.82656e-61/PREDICTED: collagen alpha-1(XXIV) chain [Danio rerio]
Unigene24153_Stages_mix	9.38573	0.874421	-	-	-	-	gi|118763676|gb|AAI28665.1|/1.4604e-20/LOC557935 protein [Danio rerio]
Unigene19725_Stages_mix	-9.21164	0.847145	K12481|1|8e-47|185|dre:569240|rabenosyn-5	GO:0005886//plasma membrane;GO:0031901//early endosome membrane	GO:0008270//zinc ion binding;GO:0017137//Rab GTPase binding	GO:0016197//endosomal transport;GO:0007596//blood coagulation;GO:0015031//protein transport	gi|125825097|ref|XP_697706.2|/7.85548e-46/PREDICTED: rabenosyn-5 [Danio rerio]
Unigene14893_Stages_mix	-8.96719	0.803524	-	GO:0043231//intracellular membrane-bounded organelle;GO:0044444//cytoplasmic part	-	GO:0044763;GO:0050794//regulation of cellular process	gi|292620585|ref|XP_002664352.1|/5.34606e-47/PREDICTED: AP-1 complex-associated regulatory protein-like [Danio rerio]
Unigene19574_Stages_mix	-9.58823	0.901308	K01482|1|6e-55|212|dre:799954|dimethylargininase [EC:3.5.3.18]	GO:0005737//cytoplasm	GO:0016403//dimethylargininase activity	GO:0006527//arginine catabolic process;GO:0007263//nitric oxide mediated signal transduction;GO:0000052//citrulline metabolic process;GO:0045429//positive regulation of nitric oxide biosynthetic process;GO:0003073//regulation of systemic arterial blood pressure	gi|153792519|ref|NP_001093535.1|/6.00447e-54/N(G),N(G)-dimethylarginine dimethylaminohydrolase 2 [Danio rerio]
Unigene8035_Stages_mix	-9.16818	0.839698	K06245|1|8e-41|165|dre:286831|laminin, beta 4	GO:0005604//basement membrane	-	GO:0007155//cell adhesion	gi|27545303|ref|NP_775383.1|/8.25776e-40/laminin subunit beta-4 precursor [Danio rerio]
Unigene33705_Stages_mix	9.29518	0.861053	-	-	-	-	-
Unigene19010_Stages_mix	-9.69614	0.91395	-	-	-	-	-
Unigene4891_Stages_mix	9.05309	0.820161	-	-	-	-	-
Unigene42846_Stages_mix	-8.97714	0.805429	K02603|1|5e-47|186|dre:554509|origin recognition complex subunit 1	GO:0000808//origin recognition complex;GO:0005634//nucleus	GO:0017111//nucleoside-triphosphatase activity;GO:0003677//DNA binding;GO:0005524//ATP binding	GO:0006260//DNA replication;GO:0040014//regulation of multicellular organism growth;GO:0009790//embryo development	gi|160774336|gb|AAI55209.1|/4.49922e-46/Orc1l protein [Danio rerio]
Unigene35806_Stages_mix	-9.57524	0.899738	-	-	-	-	-
Unigene45120_Stages_mix	-10.2264	0.955092	K05917|1|2e-47|187|dre:414331|cytochrome P450, family 51 (sterol 14-demethylase) [EC:1.14.13.70]	GO:0016021//integral to membrane;GO:0005789//endoplasmic reticulum membrane	GO:0008398//sterol 14-demethylase activity;GO:0009055//electron carrier activity;GO:0020037//heme binding;GO:0008168//methyltransferase activity;GO:0005506//iron ion binding	GO:0055114//oxidation-reduction process;GO:0032259//methylation;GO:0006695//cholesterol biosynthetic process	gi|99028936|ref|NP_001001730.2|/1.59644e-46/lanosterol 14-alpha demethylase [Danio rerio]
Unigene44912_Stages_mix	-10.1346	0.950297	K04290|1|5e-30|129|dre:100332187|sphingosine 1-phosphate receptor 3	-	-	-	gi|292625073|ref|XP_002665884.1|/5.17249e-29/PREDICTED: sphingosine 1-phosphate receptor 3-like [Danio rerio]
Unigene1272_Stages_mix	-9.18152	0.842176	-	-	GO:0005102//receptor binding	-	gi|225735350|emb|CAQ30517.1|/4.41103e-25/precursor of macrophage colony-stimulating factor [Carassius auratus]
Unigene31982_Stages_mix	10.2655	0.957083	-	-	-	-	-
Unigene15802_Stages_mix	-9.07934	0.824847	K01090|1|1e-06|52.0|smm:Smp_169320|protein phosphatase [EC:3.1.3.16];K04457|3|3e-06|50.4|hmg:100210460|protein phosphatase 1A (formerly 2C) [EC:3.1.3.16]	GO:0016021//integral to membrane;GO:0005789//endoplasmic reticulum membrane	GO:0046872//metal ion binding;GO:0004722//protein serine/threonine phosphatase activity	GO:0006644//phospholipid metabolic process;GO:0006470//protein dephosphorylation;GO:0030148//sphingolipid biosynthetic process;GO:0044281//small molecule metabolic process;GO:0007178//transmembrane receptor protein serine/threonine kinase signaling pathway;GO:0000165//MAPK cascade	gi|115495015|ref|NP_001070048.1|/6.5315e-29/protein phosphatase, Mg2+/Mn2+ dependent, 1Lb [Danio rerio]
Unigene2264_Stages_mix	-9.85124	0.928909	-	-	-	-	gi|190340108|gb|AAI63716.1|/6.54538e-32/Sipa1l1 protein [Danio rerio]
Unigene44881_Stages_mix	-9.06009	0.821676	-	-	-	-	-
Unigene14763_Stages_mix	9.48045	0.887399	K14282|1|1e-24|111|dre:569976|transforming acidic coiled-coil-containing protein 2	-	-	-	gi|326673028|ref|XP_698488.5|/1.11907e-23/PREDICTED: hypothetical protein LOC569976 [Danio rerio]
Unigene21555_Stages_mix	-9.74488	0.918799	K00515|1|2e-92|337|dre:84039|beta-carotene 15,15'-monooxygenase [EC:1.14.99.36]	-	GO:0003834//beta-carotene 15,15'-monooxygenase activity;GO:0008198//ferrous iron binding;GO:0004497//monooxygenase activity	GO:0001754//eye photoreceptor cell differentiation;GO:0042572//retinol metabolic process;GO:0030902//hindbrain development;GO:0055114//oxidation-reduction process	gi|13872740|emb|CAC37566.1|/1.64338e-92/putative b,b-carotene-15,15'-dioxygenase [Danio rerio]
Unigene8723_Stages_mix	-8.9789	0.805916	-	-	-	-	-
Unigene22873_Stages_mix	-8.99209	0.80833	-	-	-	-	-
Unigene44099_Stages_mix	9.29139	0.86075	K11124|1|5e-34|142|dre:100334020|protein SMG6 [EC:3.1.-.-]	GO:0005737//cytoplasm;GO:0005634//nucleus	-	-	gi|326671361|ref|XP_002663657.2|/4.52069e-33/PREDICTED: telomerase-binding protein EST1A-like [Danio rerio]
Unigene12513_Stages_mix	-10.3382	0.960947	-	-	-	-	-
Unigene8557_Stages_mix	9.75688	0.919979	K04613|1|2e-10|64.3|dre:562852|vomeronasal 2 receptor;K04622|3|2e-09|60.8|dre:494131|G protein-coupled receptor family C group 6 member A	GO:0016020//membrane	-	-	gi|316983115|ref|NP_001186897.1|/8.41273e-32/G-protein coupled receptor family C group 6 member A-like [Danio rerio]
Unigene26757_Stages_mix	-9.66875	0.910843	-	GO:0005829//cytosol;GO:0030027//lamellipodium;GO:0001726//ruffle	-	GO:0007160//cell-matrix adhesion;GO:0007229//integrin-mediated signaling pathway	gi|82658228|ref|NP_001032486.1|/1.49385e-44/integrin beta-1-binding protein 1 [Danio rerio]
Unigene5993_Stages_mix	-11.4142	0.986925	K06238|1|1e-07|55.5|acs:100556168|collagen, type VI, alpha	-	-	-	gi|225310539|emb|CAQ19230.1|/5.46603e-63/collagen type XXVIII alpha 1 b precursor [Danio rerio]
Unigene28951_Stages_mix	9.72796	0.917197	K06260|1|5e-18|79.0|xla:446839|platelet glycoprotein V	-	-	-	gi|410921668|ref|XP_003974305.1|/6.43613e-27/PREDICTED: leucine-rich repeat-containing protein 15-like [Takifugu rubripes]
Unigene9089_Stages_mix	-9.68019	0.911958	-	-	-	-	-
Unigene44839_Stages_mix	-9.00382	0.810625	K09308|1|5e-35|145|dre:449648|homeobox protein HoxB/C/D8	GO:0005634//nucleus	GO:0003700//sequence-specific DNA binding transcription factor activity;GO:0000976//transcription regulatory region sequence-specific DNA binding	GO:0031018//endocrine pancreas development;GO:0031017//exocrine pancreas development;GO:0006355//regulation of transcription, DNA-dependent;GO:0035118//embryonic pectoral fin morphogenesis	gi|54144469|ref|NP_001005771.1|/5.32611e-34/homeobox protein Hox-C8a [Danio rerio]
Unigene32933_Stages_mix	-6.96333	0.817314	K06236|1|2e-178|626|mgp:100548707|collagen, type I/II/III/V/XI, alpha	GO:0005592//collagen type XI;GO:0005788//endoplasmic reticulum lumen	GO:0005488//binding;GO:0005201//extracellular matrix structural constituent	GO:0050910//detection of mechanical stimulus involved in sensory perception of sound;GO:0009887//organ morphogenesis;GO:0007601//visual perception;GO:0030198//extracellular matrix organization	gi|299782471|ref|NP_001177687.1|/0/collagen, type V, alpha 3b precursor [Danio rerio]
Unigene9168_Stages_mix	-9.04263	0.818137	-	GO:0005576//extracellular region	-	-	gi|41055470|ref|NP_956712.1|/1.6755e-16/protein FAM172A [Danio rerio]
Unigene2792_Stages_mix	9.57354	0.899435	K10268|1|9e-35|145|dre:378737|F-box and leucine-rich repeat protein 2/20	GO:0016020//membrane	GO:0004842//ubiquitin-protein ligase activity;GO:0005516//calmodulin binding	GO:0006513//protein monoubiquitination;GO:0006511//ubiquitin-dependent protein catabolic process	gi|41152474|ref|NP_956400.1|/9.08496e-34/F-box/LRR-repeat protein 2 [Danio rerio]
Unigene28715_Stages_mix	9.99176	0.940566	K10955|1|5e-22|102|xtr:100493286|intestinal mucin-2;K13908|5|1e-18|91.7|mmu:74180|mucin-5B	-	-	GO:0009987//cellular process	gi|326680081|ref|XP_685769.5|/9.60456e-28/PREDICTED: mucin-5AC-like [Danio rerio]
Unigene3142_Stages_mix	-9.13082	0.833777	K02908|1|8e-08|57.0|mgp:100547212|large subunit ribosomal protein L30e	-	-	-	gi|318087596|ref|NP_001187571.1|/1.65295e-65/ribonuclease uk114 [Ictalurus punctatus]
Unigene16814_Stages_mix	9.62128	0.905691	K11854|1|7e-37|152|dre:563778|ubiquitin carboxyl-terminal hydrolase 35/38 [EC:3.1.2.15]	-	GO:0008234//cysteine-type peptidase activity;GO:0004221//ubiquitin thiolesterase activity	GO:0006511//ubiquitin-dependent protein catabolic process	gi|326664059|ref|XP_003197722.1|/7.33306e-36/PREDICTED: ubiquitin carboxyl-terminal hydrolase 38-like [Danio rerio]
Unigene36018_Stages_mix	-9.2354	0.851258	-	-	-	-	-
Unigene35867_Stages_mix	9.60866	0.903992	-	-	-	-	-
CL2541.Contig2_Stages_mix	-9.23899	0.851669	K00993|1|1e-103|375|dre:557632|ethanolaminephosphotransferase [EC:2.7.8.1]	GO:0016021//integral to membrane	GO:0046872//metal ion binding;GO:0004307//ethanolaminephosphotransferase activity	GO:0006646//phosphatidylethanolamine biosynthetic process	gi|189536110|ref|XP_685817.2|/6.93211e-103/PREDICTED: ethanolaminephosphotransferase 1-like [Danio rerio]
Unigene9539_Stages_mix	9.18126	0.842176	K12196|1|4e-21|99.8|mgp:100547487|vacuolar protein-sorting-associated protein 4	-	-	-	gi|292628433|ref|XP_002666958.1|/1.44272e-31/PREDICTED: beta-2-syntrophin-like isoform 1 [Danio rerio]
Unigene8840_Stages_mix	-9.79808	0.923951	-	-	-	-	gi|326676058|ref|XP_003200493.1|/1.96525e-25/PREDICTED: UDP-GlcNAc:betaGal beta-1,3-N-acetylglucosaminyltransferase 9 [Danio rerio]
Unigene30093_Stages_mix	-9.4898	0.888741	K14026|1|9e-37|152|dre:568615|SEL1 protein	-	-	-	gi|375273604|gb|AFA43701.1|/5.54628e-36/SEL1L [Danio rerio]
Unigene13741_Stages_mix	9.72262	0.916623	-	-	-	-	-
Unigene14225_Stages_mix	9.52566	0.893428	K06559|1|7e-76|282|dre:504036|lymphocyte antigen 75	GO:0009897//external side of plasma membrane	-	-	gi|326671671|ref|XP_695257.5|/4.61241e-75/PREDICTED: lymphocyte antigen 75, partial [Danio rerio]
Unigene41499_Stages_mix	-9.85386	0.929049	K11505|1|5e-35|145|dre:402852|centromere protein M	GO:0000775//chromosome, centromeric region;GO:0005634//nucleus	-	-	gi|82097564|sp|Q7ZZC6.1|CENPM_DANRE/4.07755e-34/RecName: Full=Centromere protein M; Short=CENP-M; AltName: Full=Proliferation-associated nuclear element 1
Unigene15692_Stages_mix	9.19736	0.844569	-	-	-	-	-
Unigene23706_Stages_mix	-9.44103	0.882333	K09421|1|2e-53|207|dre:445390|myb-related protein	-	GO:0003677//DNA binding;GO:0003682//chromatin binding	GO:0000278//mitotic cell cycle	gi|70778804|ref|NP_001003867.2|/1.48236e-52/myb-related protein B [Danio rerio]
Unigene13201_Stages_mix	-8.9762	0.805429	K07375|1|2e-20|97.4|dre:336681|tubulin beta	GO:0005874//microtubule;GO:0005737//cytoplasm	GO:0003924//GTPase activity;GO:0005200//structural constituent of cytoskeleton;GO:0005525//GTP binding	GO:0051258//protein polymerization;GO:0006184//GTP catabolic process;GO:0007017//microtubule-based process	gi|307189546|gb|EFN73922.1|/3.32481e-20/Tubulin beta chain [Camponotus floridanus]
Unigene8884_Stages_mix	-9.06995	0.82304	K15734|1|5e-54|209|dre:406799|all-trans-retinol dehydrogenase (NAD+) [EC:1.1.1.105]	GO:0005789//endoplasmic reticulum membrane;GO:0016021//integral to membrane	GO:0004745//retinol dehydrogenase activity;GO:0000166//nucleotide binding	GO:0042574//retinal metabolic process;GO:0043616//keratinocyte proliferation;GO:0042572//retinol metabolic process;GO:0055114//oxidation-reduction process	gi|47550817|ref|NP_999936.1|/5.09819e-53/short chain dehydrogenase/reductase family 16C, member 5b [Danio rerio]
Unigene4603_Stages_mix	9.17555	0.840878	K07189|1|1e-24|111|dre:567375|protein phosphatase 1, regulatory (inhibitor) subunit 3	-	-	-	gi|326671505|ref|XP_003199449.1|/1.43392e-23/PREDICTED: protein phosphatase 1 regulatory subunit 3D-like [Danio rerio]
Unigene1986_Stages_mix	8.96258	0.803016	K10345|1|3e-38|156|dre:796171|SPRY domain-containing SOCS box protein 3	-	-	GO:0016567//protein ubiquitination;GO:0035556//intracellular signal transduction	gi|172088046|ref|NP_001116480.1|/2.99325e-37/SPRY domain-containing SOCS box protein 3 [Danio rerio]
Unigene45243_Stages_mix	-9.14655	0.836537	K04979|1|8e-20|95.5|dre:100004946|transient receptor potential cation channel subfamily M member 4	-	-	-	gi|326672219|ref|XP_001339981.4|/5.53916e-23/PREDICTED: transient receptor potential cation channel subfamily M member 4, partial [Danio rerio]
Unigene25296_Stages_mix	-9.26784	0.856583	-	-	-	-	-
Unigene40636_Stages_mix	9.42225	0.879303	-	GO:0005634//nucleus;GO:0005829//cytosol	GO:0003677//DNA binding	GO:0006606//protein import into nucleus;GO:0006260//DNA replication	gi|68366774|ref|XP_689234.1|/9.15041e-47/PREDICTED: 80 kDa MCM3-associated protein [Danio rerio]
Unigene15671_Stages_mix	10.8579	0.977811	-	-	-	-	gi|432924542|ref|XP_004080609.1|/3.65333e-35/PREDICTED: uncharacterized protein LOC101173897 [Oryzias latipes]
Unigene18716_Stages_mix	-10.4022	0.963729	K06254|1|9e-06|48.9|tca:100141763|agrin	-	-	-	gi|326675839|ref|XP_001919035.3|/2.22232e-61/PREDICTED: papilin-like [Danio rerio]
Unigene33136_Stages_mix	-9.56284	0.897887	-	-	-	-	-
Unigene21432_Stages_mix	-9.37294	0.872354	-	-	-	-	-
Unigene18190_Stages_mix	-9.01138	0.812183	K04504|1|1e-08|58.5|acs:100552327|peroxisome proliferator-activated receptor delta	-	-	-	gi|326678036|ref|XP_699900.5|/2.23533e-08/PREDICTED: peroxisome proliferator-activated receptor delta [Danio rerio]
Unigene44809_Stages_mix	9.02694	0.815528	-	-	-	-	gi|326676969|ref|XP_003200720.1|/4.5539e-17/PREDICTED: hypothetical protein LOC100536603 [Danio rerio]
Unigene33127_Stages_mix	11.9884	0.991059	-	-	-	-	gi|229366632|gb|ACQ58296.1|/4.46153e-38/Zymogen granule membrane protein 16 precursor [Anoplopoma fimbria]
Unigene36286_Stages_mix	9.31266	0.863532	-	-	-	-	-
Unigene1138_Stages_mix	-9.26243	0.85576	-	GO:0005634//nucleus;GO:0005829//cytosol	GO:0003743//translation initiation factor activity	GO:0006413//translational initiation	gi|410919631|ref|XP_003973287.1|/4.35552e-28/PREDICTED: LOW QUALITY PROTEIN: eukaryotic translation initiation factor 4E transporter-like [Takifugu rubripes]
Unigene20922_Stages_mix	-9.005	0.81122	-	-	-	-	-
Unigene25151_Stages_mix	9.16156	0.838821	-	-	-	-	-
Unigene20900_Stages_mix	9.83084	0.926917	-	-	-	-	-
Unigene1994_Stages_mix	-9.01965	0.813775	K01047|1|3e-33|140|dre:559087|phospholipase A2 [EC:3.1.1.4]	GO:0005829//cytosol;GO:0042588//zymogen granule;GO:0048471//perinuclear region of cytoplasm;GO:0005794//Golgi apparatus;GO:0005743//mitochondrial inner membrane;GO:0005634//nucleus;GO:0005789//endoplasmic reticulum membrane	GO:0005544//calcium-dependent phospholipid binding;GO:0004622//lysophospholipase activity;GO:0047498//calcium-dependent phospholipase A2 activity;GO:0005509//calcium ion binding	GO:0043065//positive regulation of apoptotic process;GO:0030501//positive regulation of bone mineralization;GO:0031340//positive regulation of vesicle fusion;GO:0036152//phosphatidylethanolamine acyl-chain remodeling;GO:0008284//positive regulation of cell proliferation;GO:0031622//positive regulation of fever generation;GO:0042542//response to hydrogen peroxide;GO:0036149//phosphatidylinositol a…	gi|326677183|ref|XP_687485.2|/2.91475e-32/PREDICTED: LOW QUALITY PROTEIN: cytosolic phospholipase A2 [Danio rerio]
Unigene36705_Stages_mix	8.99626	0.809445	K01015|1|7e-35|145|dre:777792|alcohol sulfotransferase [EC:2.8.2.2]	-	GO:0050294//steroid sulfotransferase activity	-	gi|115494968|ref|NP_001070124.1|/3.4016e-65/uncharacterized protein LOC767718 [Danio rerio]
Unigene7150_Stages_mix	9.05383	0.820161	-	-	-	-	-
CL91.Contig1_Stages_mix	-9.79314	0.923464	K02296|1|2e-94|344|dre:58098|aryl hydrocarbon receptor nuclear translocator-like protein 1	GO:0005737//cytoplasm;GO:0005667//transcription factor complex;GO:0016604//nuclear body	GO:0004871//signal transducer activity;GO:0000982//RNA polymerase II core promoter proximal region sequence-specific DNA binding transcription factor activity;GO:0001190//RNA polymerase II transcription factor binding transcription factor activity involved in positive regulation of transcription;GO:0051879//Hsp90 protein binding;GO:0017162//aryl hydrocarbon receptor binding;GO:0046982//protein he…	GO:0042176//regulation of protein catabolic process;GO:0032922//circadian regulation of gene expression;GO:0045892//negative regulation of transcription, DNA-dependent;GO:0009648//photoperiodism;GO:0007165//signal transduction;GO:0000060//protein import into nucleus, translocation;GO:0045893//positive regulation of transcription, DNA-dependent	gi|18858359|ref|NP_571652.1|/1.26197e-93/aryl hydrocarbon receptor nuclear translocator-like 1a [Danio rerio]
Unigene29523_Stages_mix	9.42742	0.880331	K12567|1|9e-22|102|mmu:22138|titin [EC:2.7.11.1]	GO:0005634//nucleus;GO:0030018//Z disc	-	-	gi|326668817|ref|XP_002662566.2|/1.26462e-43/PREDICTED: immunoglobulin-like and fibronectin type III domain-containing protein 1-like [Danio rerio]
CL2482.Contig2_Stages_mix	9.63016	0.90659	-	-	-	-	-
Unigene28826_Stages_mix	-10.7579	0.975462	K04381|1|2e-33|140|acs:100568004|stathmin	GO:0005829//cytosol;GO:0005874//microtubule;GO:0016020//membrane	GO:0015631//tubulin binding	GO:0009615//response to virus;GO:0031115//negative regulation of microtubule polymerization;GO:0007019//microtubule depolymerization;GO:0007052//mitotic spindle organization;GO:0051272//positive regulation of cellular component movement;GO:0007409//axonogenesis	gi|209733008|gb|ACI67373.1|/3.30025e-36/Stathmin [Salmo salar]
Unigene15054_Stages_mix	-9.07817	0.824847	K07944|1|8e-50|195|xtr:100492073|ADP-ribosylation factor-like 3	GO:0000139//Golgi membrane;GO:0005881//cytoplasmic microtubule;GO:0005813//centrosome;GO:0032391//photoreceptor connecting cilium;GO:0030496//midbody;GO:0005876//spindle microtubule;GO:0005634//nucleus	GO:0005525//GTP binding;GO:0046872//metal ion binding;GO:0008017//microtubule binding;GO:0019003//GDP binding;GO:0003924//GTPase activity	GO:0042461//photoreceptor cell development;GO:0060271//cilium morphogenesis;GO:0001822//kidney development;GO:0015031//protein transport;GO:0006184//GTP catabolic process;GO:0007264//small GTPase mediated signal transduction;GO:0007049//cell cycle;GO:0000910//cytokinesis	gi|449275561|gb|EMC84374.1|/7.67813e-49/ADP-ribosylation factor-like protein 3, partial [Columba livia]
Unigene16577_Stages_mix	9.48408	0.887875	K06107|1|1e-27|121|oaa:100088919|erythrocyte membrane protein band 4.1	GO:0030863//cortical cytoskeleton;GO:0043234//protein complex;GO:0015629//actin cytoskeleton;GO:0019897//extrinsic to plasma membrane;GO:0005634//nucleus	GO:0005516//calmodulin binding;GO:0005545//1-phosphatidylinositol binding;GO:0003779//actin binding;GO:0005198//structural molecule activity;GO:0030507//spectrin binding	GO:0008360//regulation of cell shape;GO:0035162//embryonic hemopoiesis;GO:0030218//erythrocyte differentiation;GO:0032092//positive regulation of protein binding;GO:0030866//cortical actin cytoskeleton organization	gi|28201964|ref|NP_778259.1|/1.4469e-39/erythrocyte membrane protein band 4.1b (elliptocytosis 1, RH-linked) [Danio rerio]
Unigene36271_Stages_mix	-9.12961	0.833258	-	-	-	-	-
Unigene43852_Stages_mix	-10.5432	0.968741	K00558|1|4e-37|152|dre:317744|DNA (cytosine-5-)-methyltransferase [EC:2.1.1.37]	GO:0005730//nucleolus;GO:0005720//nuclear heterochromatin	GO:0003714//transcription corepressor activity;GO:0005515//protein binding;GO:0003886//DNA (cytosine-5-)-methyltransferase activity;GO:0046872//metal ion binding;GO:0003677//DNA binding	GO:0031503//protein complex localization;GO:0000122//negative regulation of transcription from RNA polymerase II promoter;GO:0006346//methylation-dependent chromatin silencing;GO:0010628//positive regulation of gene expression;GO:0051573//negative regulation of histone H3-K9 methylation;GO:0051571//positive regulation of histone H3-K4 methylation;GO:0006306//DNA methylation;GO:0006349//regulation…	gi|115313010|gb|AAI24099.1|/4.34543e-36/DNA (cytosine-5-)-methyltransferase 4 [Danio rerio]
Unigene20496_Stages_mix	-9.07875	0.824847	K10645|1|7e-40|162|dre:352910|E3 ubiquitin-protein ligase mind-bomb [EC:6.3.2.19]	GO:0000151//ubiquitin ligase complex;GO:0030139//endocytic vesicle;GO:0048471//perinuclear region of cytoplasm;GO:0005886//plasma membrane	GO:0008270//zinc ion binding;GO:0004842//ubiquitin-protein ligase activity;GO:0042803//protein homodimerization activity	GO:0009880//embryonic pattern specification;GO:0051865//protein autoubiquitination;GO:0002090//regulation of receptor internalization;GO:0048793//pronephros development;GO:0060113//inner ear receptor cell differentiation;GO:0071599//otic vesicle development;GO:0001756//somitogenesis;GO:0021520//spinal cord motor neuron cell fate specification;GO:0060218//hematopoietic stem cell differentiation;GO…	gi|190339064|gb|AAI62476.1|/7.02884e-39/Mib protein [Danio rerio]
Unigene5222_Stages_mix	-8.9953	0.808947	-	-	-	-	gi|125847898|ref|XP_001336747.1|/2.10087e-59/PREDICTED: coiled-coil domain-containing protein 80 [Danio rerio]
Unigene15645_Stages_mix	-10.0676	0.945978	-	GO:0005622//intracellular	GO:0008270//zinc ion binding	GO:0043249//erythrocyte maturation	gi|121583962|ref|NP_001073482.1|/3.27127e-36/ADNP homeobox 2b [Danio rerio]
Unigene31660_Stages_mix	9.30885	0.863034	K10341|1|7e-25|112|dre:323226|WD repeat and SOCS box-containing protein 1	GO:0005622//intracellular	GO:0005515//protein binding	GO:0035556//intracellular signal transduction;GO:0016567//protein ubiquitination	gi|41054505|ref|NP_955927.1|/6.36626e-24/WD repeat and SOCS box-containing protein 1 [Danio rerio]
Unigene6559_Stages_mix	-9.3381	0.867212	-	-	-	-	-
Unigene20313_Stages_mix	9.07771	0.824447	-	-	-	-	gi|125839661|ref|XP_001335931.1|/3.70881e-24/PREDICTED: protein FAM171A1 [Danio rerio]
Unigene16490_Stages_mix	-9.42522	0.879984	-	-	-	-	-
Unigene45272_Stages_mix	9.25502	0.854537	-	-	-	-	gi|125833227|ref|XP_690016.2|/1.84396e-18/PREDICTED: mitogen-activated protein kinase kinase kinase MLK4 [Danio rerio]
Unigene1712_Stages_mix	-9.33486	0.866649	K12391|1|9e-57|218|acs:100559290|AP-1 complex subunit gamma-1	GO:0005829//cytosol;GO:0015630//microtubule cytoskeleton;GO:0030136//clathrin-coated vesicle;GO:0030131//clathrin adaptor complex;GO:0055037//recycling endosome;GO:0005802//trans-Golgi network;GO:0048471//perinuclear region of cytoplasm;GO:0005794//Golgi apparatus	GO:0008565//protein transporter activity;GO:0019894//kinesin binding;GO:0008022//protein C-terminus binding;GO:0005518//collagen binding	GO:0000226//microtubule cytoskeleton organization;GO:0006897//endocytosis;GO:0006886//intracellular protein transport	gi|169146054|emb|CAQ14647.1|/7.48669e-73/novel protein similar to human adaptor-related protein complex 1, gamma 2 subunit (AP1G2) [Danio rerio]
Unigene25864_Stages_mix	-9.02357	0.814532	K14530|1|1e-44|178|dre:415238|ribonucleases P/MRP protein subunit RPP40 [EC:3.1.26.5]	GO:0005655//nucleolar ribonuclease P complex	GO:0004526//ribonuclease P activity	GO:0001682//tRNA 5'-leader removal	gi|50344952|ref|NP_001002148.1|/9.68524e-44/ribonuclease P protein subunit p40 [Danio rerio]
Unigene23872_Stages_mix	9.07722	0.824447	K03907|1|9e-06|48.9|xtr:100485229|thrombomodulin	-	-	-	-
Unigene1167_Stages_mix	9.44027	0.882333	K06499|1|1e-07|55.1|xtr:100493079|carcinoembryonic antigen-related cell adhesion molecule	GO:0005794//Golgi apparatus;GO:0030496//midbody;GO:0005819//spindle;GO:0005813//centrosome	GO:0005515//protein binding	GO:0051297//centrosome organization;GO:0000236//mitotic prometaphase	gi|350538467|ref|NP_001232014.1|/4.02273e-42/uncharacterized protein LOC558612 precursor [Danio rerio]
Unigene26761_Stages_mix	9.48793	0.88846	-	-	-	-	-
Unigene28536_Stages_mix	9.64197	0.907921	-	-	-	-	gi|189516970|ref|XP_696283.3|/1.30085e-32/PREDICTED: MLL1/MLL complex subunit KIAA1267-like [Danio rerio]
Unigene44997_Stages_mix	-9.04872	0.819738	-	-	-	-	-
Unigene7207_Stages_mix	9.21245	0.847145	-	-	-	-	-
Unigene12344_Stages_mix	10.52	0.96794	-	-	-	-	-
Unigene28679_Stages_mix	9.32964	0.865697	-	-	GO:0005525//GTP binding	-	gi|190194238|ref|NP_001121725.1|/8.05741e-35/uncharacterized protein LOC565611 [Danio rerio]
Unigene14086_Stages_mix	-10.1541	0.951444	K02324|1|1e-89|328|dre:553405|DNA polymerase epsilon subunit 1 [EC:2.7.7.7]	GO:0008622//epsilon DNA polymerase complex	GO:0008270//zinc ion binding;GO:0003887//DNA-directed DNA polymerase activity;GO:0003677//DNA binding;GO:0051539//4 iron, 4 sulfur cluster binding;GO:0000166//nucleotide binding;GO:0003682//chromatin binding	GO:0006260//DNA replication;GO:0006297//nucleotide-excision repair, DNA gap filling;GO:0000731//DNA synthesis involved in DNA repair;GO:0006287//base-excision repair, gap-filling;GO:0000082//G1/S transition of mitotic cell cycle	gi|190570246|ref|NP_001121995.1|/8.29545e-89/DNA polymerase epsilon catalytic subunit A [Danio rerio]
Unigene17371_Stages_mix	9.16127	0.838821	-	GO:0005634//nucleus	GO:0003677//DNA binding;GO:0046983//protein dimerization activity;GO:0003700//sequence-specific DNA binding transcription factor activity	GO:0048565//digestive tract development;GO:0001889//liver development;GO:0006355//regulation of transcription, DNA-dependent;GO:0048854//brain morphogenesis;GO:0031016//pancreas development;GO:0001947//heart looping	gi|282721022|ref|NP_001164210.1|/8.21598e-35/MAX-interacting protein [Danio rerio]
Unigene8864_Stages_mix	-10.0778	0.946725	-	-	-	-	gi|326666584|ref|XP_687953.4|/1.60365e-30/PREDICTED: collagen alpha-1(VII) chain [Danio rerio]
Unigene6594_Stages_mix	-9.18736	0.842999	K06115|1|6e-68|255|dre:558044|spectrin beta	-	-	-	gi|153791743|ref|NP_001093459.1|/6.06205e-67/spectrin beta chain, brain 1 [Danio rerio]
CL290.Contig2_Stages_mix	-9.13965	0.835228	K06751|1|3e-61|234|dre:393557|major histocompatibility complex, class I	GO:0016020//membrane	-	GO:0009617//response to bacterium;GO:0002376//immune system process	gi|971366|emb|CAA62498.1|/1.76823e-73/MHC class I protein [Cyprinus carpio]
Unigene12328_Stages_mix	-9.62638	0.906178	-	-	-	-	-
Unigene26020_Stages_mix	-8.97799	0.805429	-	GO:0005829//cytosol;GO:0005634//nucleus	GO:0001784//phosphotyrosine binding	GO:0050869//negative regulation of B cell activation;GO:0050732//negative regulation of peptidyl-tyrosine phosphorylation;GO:0002820//negative regulation of adaptive immune response	gi|53733913|gb|AAH83438.1|/1.76384e-37/Samsn1a protein [Danio rerio]
Unigene20924_Stages_mix	8.98103	0.805916	-	-	-	-	-
Unigene24677_Stages_mix	-8.96649	0.803524	-	-	-	-	-
Unigene42270_Stages_mix	9.49319	0.889261	K09228|1|6e-12|69.3|ecb:100064631|KRAB domain-containing zinc finger protein	GO:0005622//intracellular	GO:0008270//zinc ion binding;GO:0003676//nucleic acid binding	-	gi|227908757|ref|NP_001153141.1|/1.23798e-59/zinc finger protein 516 [Danio rerio]
Unigene2969_Stages_mix	-9.57987	0.900171	K08669|1|2e-39|160|acs:100565079|HtrA serine peptidase 2 [EC:3.4.21.108]	GO:0005758//mitochondrial intermembrane space;GO:0031966//mitochondrial membrane;GO:0005829//cytosol;GO:0035631//CD40 receptor complex;GO:0009898//internal side of plasma membrane	GO:0004252//serine-type endopeptidase activity	GO:0048666//neuron development;GO:0071363//cellular response to growth factor stimulus;GO:0030900//forebrain development;GO:0007628//adult walking behavior;GO:0010942//positive regulation of cell death;GO:0007005//mitochondrion organization;GO:0006508//proteolysis;GO:0040014//regulation of multicellular organism growth;GO:0043280//positive regulation of cysteine-type endopeptidase activity involv…	gi|348531268|ref|XP_003453132.1|/2.42783e-47/PREDICTED: serine protease HTRA2, mitochondrial-like [Oreochromis niloticus]
Unigene37849_Stages_mix	-9.04201	0.818137	-	GO:0005737//cytoplasm;GO:0005634//nucleus	GO:0003714//transcription corepressor activity;GO:0008270//zinc ion binding;GO:0046982//protein heterodimerization activity;GO:0003676//nucleic acid binding;GO:0042803//protein homodimerization activity	GO:0030217//T cell differentiation;GO:0048671//negative regulation of collateral sprouting;GO:0048672//positive regulation of collateral sprouting;GO:0010629//negative regulation of gene expression;GO:0030183//B cell differentiation;GO:0032463//negative regulation of protein homooligomerization;GO:2000171//negative regulation of dendrite development;GO:0030517//negative regulation of axon extensi…	gi|118404572|ref|NP_001072657.1|/2.40204e-23/B-cell CLL/lymphoma 11A (zinc finger protein) [Xenopus (Silurana) tropicalis]
Unigene9926_Stages_mix	-9.02663	0.815528	K02649|1|5e-14|76.3|dre:406311|phosphoinositide-3-kinase, regulatory subunit	GO:0005942//phosphatidylinositol 3-kinase complex	GO:0035014//phosphatidylinositol 3-kinase regulator activity	-	gi|57526722|ref|NP_998203.1|/5.11907e-13/phosphoinositide-3-kinase, regulatory subunit 3a (gamma) [Danio rerio]
Unigene39508_Stages_mix	-9.24697	0.853303	-	-	-	-	-
Unigene18874_Stages_mix	9.26367	0.856118	-	-	-	-	-
Unigene38807_Stages_mix	-9.18412	0.842534	K05719|1|4e-27|119|dre:405864|integrin beta 1	GO:0031594//neuromuscular junction;GO:0042383//sarcolemma;GO:0009897//external side of plasma membrane;GO:0035748//myelin sheath abaxonal region;GO:0014704//intercalated disc;GO:0008305//integrin complex	GO:0004872//receptor activity;GO:0005178//integrin binding;GO:0046982//protein heterodimerization activity;GO:0019899//enzyme binding	GO:0055007//cardiac muscle cell differentiation;GO:0001701//in utero embryonic development;GO:0008284//positive regulation of cell proliferation;GO:0000082//G1/S transition of mitotic cell cycle;GO:0007160//cell-matrix adhesion;GO:0001708//cell fate specification;GO:0031175//neuron projection development;GO:0051726//regulation of cell cycle;GO:0045596//negative regulation of cell differentiation;…	gi|47086179|ref|NP_998093.1|/4.03313e-26/integrin, beta 1b.2 precursor [Danio rerio]
Unigene26181_Stages_mix	8.96629	0.803524	K00710|1|1e-61|234|dre:559373|polypeptide N-acetylgalactosaminyltransferase [EC:2.4.1.41]	-	-	-	gi|326666449|ref|XP_003198271.1|/1.47742e-60/PREDICTED: probable polypeptide N-acetylgalactosaminyltransferase 8 [Danio rerio]
Unigene8115_Stages_mix	-9.18118	0.842176	K05546|1|9e-67|251|dre:100334730|alpha 1,3-glucosidase [EC:3.2.1.84]	GO:0017177//glucosidase II complex	GO:0004553//hydrolase activity, hydrolyzing O-glycosyl compounds;GO:0030246//carbohydrate binding	GO:0005975//carbohydrate metabolic process	gi|292621001|ref|XP_002664506.1|/8.80835e-66/PREDICTED: neutral alpha-glucosidase AB-like [Danio rerio]
Unigene20754_Stages_mix	10.136	0.950405	K01106|1|9e-40|161|ssc:100512501|inositol-1,4,5-trisphosphate 5-phosphatase [EC:3.1.3.56]	GO:0016020//membrane	GO:0042731//PH domain binding;GO:0004445//inositol-polyphosphate 5-phosphatase activity;GO:0052659//inositol-1,3,4,5-tetrakisphosphate 5-phosphatase activity;GO:0052658//inositol-1,4,5-trisphosphate 5-phosphatase activity	GO:0046854//phosphatidylinositol phosphorylation;GO:0046855//inositol phosphate dephosphorylation;GO:0007154//cell communication	gi|410900370|ref|XP_003963669.1|/9.09096e-42/PREDICTED: type I inositol 1,4,5-trisphosphate 5-phosphatase-like [Takifugu rubripes]
Unigene43150_Stages_mix	-9.72402	0.916818	-	-	-	-	gi|326668257|ref|XP_001919775.2|/3.82661e-53/PREDICTED: probable tumor suppressor protein MN1 [Danio rerio]
Unigene7334_Stages_mix	9.16365	0.839232	-	-	-	-	gi|326669419|ref|XP_001922767.2|/1.79588e-42/PREDICTED: vacuolar protein sorting-associated protein 13C [Danio rerio]
Unigene7041_Stages_mix	-9.20453	0.845911	-	GO:0031965//nuclear membrane;GO:0016021//integral to membrane;GO:0071595//Nem1-Spo7 phosphatase complex;GO:0005737//cytoplasm	GO:0005515//protein binding	GO:0010867//positive regulation of triglyceride biosynthetic process;GO:0034504//protein localization to nucleus;GO:0035307//positive regulation of protein dephosphorylation	gi|62955725|ref|NP_001017874.1|/6.8655e-42/nuclear envelope phosphatase-regulatory subunit 1 [Danio rerio]
Unigene11426_Stages_mix	-10.2366	0.955492	K01836|1|3e-63|239|dre:474321|phosphoacetylglucosamine mutase [EC:5.4.2.3]	GO:0005829//cytosol	GO:0004610//phosphoacetylglucosamine mutase activity;GO:0000287//magnesium ion binding	GO:0030097//hemopoiesis;GO:0005975//carbohydrate metabolic process;GO:0006048//UDP-N-acetylglucosamine biosynthetic process	gi|55742599|ref|NP_001007054.1|/2.67549e-62/phosphoacetylglucosamine mutase [Danio rerio]
Unigene9626_Stages_mix	10.4605	0.966099	K07294|1|2e-56|216|dre:557714|peroxisome proliferator-activated receptor alpha	GO:0005634//nucleus	GO:0008270//zinc ion binding;GO:0043565//sequence-specific DNA binding;GO:0003707//steroid hormone receptor activity;GO:0004879//ligand-activated sequence-specific DNA binding RNA polymerase II transcription factor activity	GO:0043401//steroid hormone mediated signaling pathway;GO:0030522//intracellular receptor mediated signaling pathway;GO:0009409//response to cold;GO:0006355//regulation of transcription, DNA-dependent	gi|318081977|gb|ADH95693.2|/2.81988e-56/peroxisome proliferator activated receptor alpha [Megalobrama amblycephala]
Unigene16609_Stages_mix	-8.95481	0.801435	-	GO:0016363//nuclear matrix;GO:0005730//nucleolus;GO:0008023//transcription elongation factor complex;GO:0005726//perichromatin fibrils;GO:0070761//pre-snoRNP complex;GO:0048786//presynaptic active zone;GO:0022626//cytosolic ribosome	GO:0030674//protein binding, bridging;GO:0008270//zinc ion binding;GO:0042802//identical protein binding;GO:0003677//DNA binding;GO:0030515//snoRNA binding	GO:0006396//RNA processing;GO:0045944//positive regulation of transcription from RNA polymerase II promoter;GO:0000492//box C/D snoRNP assembly	gi|168823558|ref|NP_001108358.1|/5.23901e-26/nuclear fragile X mental retardation-interacting protein 1 [Danio rerio]
Unigene6705_Stages_mix	9.53614	0.894532	-	-	-	-	gi|171545993|ref|NP_001116418.1|/2.29487e-21/SUMO1/sentrin specific peptidase 7 [Danio rerio]
CL170.Contig1_Stages_mix	9.55646	0.897173	-	-	-	-	gi|224496092|ref|NP_001139075.1|/1.30837e-32/disks large homolog 5 [Danio rerio]
Unigene23636_Stages_mix	-9.44105	0.882333	-	-	-	-	gi|292621274|ref|XP_002664595.1|/8.77415e-29/PREDICTED: mitogen-activated protein kinase-binding protein 1 [Danio rerio]
Unigene17769_Stages_mix	-8.98689	0.807259	-	-	-	-	-
Unigene44257_Stages_mix	-8.9582	0.801933	-	-	-	-	gi|87312620|gb|ABD37673.1|/2.48197e-28/cartilage acidic protein 2 [Sparus aurata]
Unigene45927_Stages_mix	-9.12521	0.832446	K15788|1|1e-33|141|dre:570678|glycerate kinase [EC:2.7.1.31]	GO:0005739//mitochondrion	GO:0005524//ATP binding;GO:0008887//glycerate kinase activity	GO:0006468//protein phosphorylation	gi|116517270|ref|NP_001070856.1|/1.2979e-32/glycerate kinase [Danio rerio]
Unigene32439_Stages_mix	10.1235	0.949647	-	-	-	-	gi|432856687|ref|XP_004068488.1|/1.09516e-09/PREDICTED: uncharacterized protein LOC101160894 [Oryzias latipes]
Unigene5183_Stages_mix	-9.93897	0.936247	-	-	-	-	gi|432119850|gb|ELK38641.1|/9.90014e-25/Nuclear prelamin A recognition factor [Myotis davidii]
Unigene983_Stages_mix	-8.96082	0.802485	K00157|1|8e-21|99.0|xtr:100495429|aldehyde oxidase [EC:1.2.3.1]	-	-	-	gi|459352606|tpg|DAA64406.1|/2.06627e-38/TPA_inf: aldehyde oxidase alpha [Danio rerio]
Unigene31718_Stages_mix	9.49656	0.889488	-	-	-	-	-
Unigene1213_Stages_mix	-8.98441	0.80662	-	-	-	-	-
Unigene11184_Stages_mix	10.2819	0.957971	K10595|1|4e-23|106|gga:418682|E3 ubiquitin-protein ligase HERC2 [EC:6.3.2.19]	-	-	-	gi|410920940|ref|XP_003973941.1|/1.61593e-22/PREDICTED: E3 ubiquitin-protein ligase HERC2-like [Takifugu rubripes]
Unigene12135_Stages_mix	12.1178	0.991709	K05628|1|1e-07|58.2|xla:100036839|arginine-glutamic acid dipeptide (RE) repeats;K01104|2|2e-07|57.4|dre:100007322|protein-tyrosine phosphatase [EC:3.1.3.48];K14971|3|3e-07|57.0|dre:100144559|nuclear receptor coactivator 6;K08867|5|1e-06|54.7|dgr:Dgri_GH16738|WNK lysine deficient protein kinase [EC:2.7.11.1]	-	-	-	gi|223646091|ref|NP_001138709.1|/2.06517e-113/secretory calcium-binding phosphoprotein 6 precursor [Danio rerio]
Unigene19243_Stages_mix	-8.9822	0.80662	-	GO:0005737//cytoplasm;GO:0005643//nuclear pore	GO:0008565//protein transporter activity	GO:0006886//intracellular protein transport	gi|57524546|ref|NP_001004003.1|/3.11415e-34/transportin-2 [Danio rerio]
Unigene23576_Stages_mix	-8.95668	0.801933	-	-	-	GO:0044238//primary metabolic process;GO:0044260;GO:0031570;GO:0006974//response to DNA damage stimulus	gi|326676867|ref|XP_002665647.2|/2.29101e-29/PREDICTED: claspin-like [Danio rerio]
Unigene29931_Stages_mix	-9.91962	0.934569	K00286|1|5e-43|172|dre:560682|pyrroline-5-carboxylate reductase [EC:1.5.1.2]	-	GO:0042802//identical protein binding;GO:0004735//pyrroline-5-carboxylate reductase activity;GO:0000166//nucleotide binding	GO:0055129//L-proline biosynthetic process;GO:0055114//oxidation-reduction process	gi|116284245|gb|AAI24545.1|/5.24581e-42/Pycrl protein [Danio rerio]
Unigene10563_Stages_mix	-9.10872	0.83	K07748|1|6e-48|189|dre:550369|sterol-4alpha-carboxylate 3-dehydrogenase (decarboxylating) [EC:1.1.1.170]	GO:0016021//integral to membrane;GO:0005811//lipid particle	GO:0003854//3-beta-hydroxy-delta5-steroid dehydrogenase activity;GO:0000166//nucleotide binding;GO:0047012//sterol-4-alpha-carboxylate 3-dehydrogenase (decarboxylating) activity	GO:0007224//smoothened signaling pathway;GO:0055114//oxidation-reduction process;GO:0060716//labyrinthine layer blood vessel development;GO:0001942//hair follicle development;GO:0006695//cholesterol biosynthetic process	gi|62955325|ref|NP_001017674.1|/5.42429e-47/sterol-4-alpha-carboxylate 3-dehydrogenase, decarboxylating [Danio rerio]
Unigene22241_Stages_mix	-9.41035	0.877744	K07616|1|4e-29|126|acs:100561092|gap junction protein, alpha 7	GO:0016021//integral to membrane;GO:0005922//connexon complex	-	GO:0007154//cell communication	gi|2493803|sp|Q92052.1|CXG1_DANRE/2.15662e-35/RecName: Full=Gap junction gamma-1 protein; AltName: Full=Connexin-43.4; Short=Cx43.4; AltName: Full=Gap junction alpha-7 protein
Unigene6509_Stages_mix	-9.64377	0.908181	-	GO:0031045//dense core granule;GO:0043196//varicosity;GO:0043679//axon terminus;GO:0005615//extracellular space;GO:0005874//microtubule;GO:0030425//dendrite;GO:0005771//multivesicular body;GO:0005767//secondary lysosome;GO:0005634//nucleus;GO:0043204//perikaryon	GO:0051424//corticotropin-releasing hormone binding	GO:0071277//cellular response to calcium ion;GO:0048149//behavioral response to ethanol;GO:0045055//regulated secretory pathway;GO:0050795//regulation of behavior;GO:0051460//negative regulation of corticotropin secretion;GO:0042445//hormone metabolic process;GO:0071356//cellular response to tumor necrosis factor;GO:0035865//cellular response to potassium ion;GO:0001963//synaptic transmission, do…	gi|48290339|emb|CAD35749.1|/8.21124e-94/putative corticotropin releasing hormone binding protein 2 [Cyprinus carpio]
Unigene1400_Stages_mix	9.04061	0.818137	-	-	-	-	gi|292619283|ref|XP_002663939.1|/5.52254e-15/PREDICTED: serine/threonine-protein kinase WNK2-like, partial [Danio rerio]
Unigene2281_Stages_mix	-9.45236	0.884043	K02213|1|6e-42|169|dre:402825|cell division control protein 6	-	GO:0017111//nucleoside-triphosphatase activity;GO:0005524//ATP binding	GO:0051301//cell division	gi|187960119|ref|NP_001120805.1|/5.87433e-41/cell division control protein 6 homolog [Danio rerio]
Unigene39806_Stages_mix	-9.38883	0.874767	K12495|1|1e-42|171|dre:100148736|IQ motif and SEC7 domain-containing protein	-	-	-	gi|326671839|ref|XP_001922323.3|/1.18364e-41/PREDICTED: IQ motif and SEC7 domain-containing protein 1-like [Danio rerio]
Unigene12726_Stages_mix	-9.04209	0.818137	-	-	-	-	-
Unigene39001_Stages_mix	9.46141	0.885093	-	-	-	-	-
Unigene36773_Stages_mix	-9.53032	0.893904	-	-	-	-	-
CL769.Contig1_Stages_mix	-9.02922	0.815528	K05152|1|7e-30|129|dre:798191|tumor necrosis factor receptor superfamily member 14	-	-	GO:0050896//response to stimulus;GO:0044763;GO:0050794//regulation of cellular process	gi|326670011|ref|XP_001338721.3|/1.36114e-29/PREDICTED: tumor necrosis factor receptor superfamily member 5 [Danio rerio]
Unigene39938_Stages_mix	-8.99643	0.809445	K00021|1|1e-69|260|dre:559054|hydroxymethylglutaryl-CoA reductase (NADPH) [EC:1.1.1.34]	GO:0005778//peroxisomal membrane;GO:0016021//integral to membrane;GO:0005789//endoplasmic reticulum membrane	GO:0042803//protein homodimerization activity;GO:0004420//hydroxymethylglutaryl-CoA reductase (NADPH) activity;GO:0070402//NADPH binding;GO:0042282//hydroxymethylglutaryl-CoA reductase activity	GO:0045445//myoblast differentiation;GO:0007584//response to nutrient;GO:0070374//positive regulation of ERK1 and ERK2 cascade;GO:0009790//embryo development;GO:0045471//response to ethanol;GO:0008542//visual learning;GO:0015936//coenzyme A metabolic process;GO:0007568//aging;GO:0051262//protein tetramerization;GO:0045908//negative regulation of vasodilation;GO:0006695//cholesterol biosynthetic p…	gi|160773189|gb|AAI55136.1|/1.474e-68/3-hydroxy-3-methylglutaryl-Coenzyme A reductase a [Danio rerio]
Unigene40362_Stages_mix	8.98278	0.80662	-	-	-	-	-
Unigene9434_Stages_mix	-9.03438	0.816535	-	-	-	-	-
Unigene44079_Stages_mix	9.35592	0.86955	-	-	-	-	gi|326677954|ref|XP_003200953.1|/7.99829e-35/PREDICTED: insulin receptor substrate 2-B-like [Danio rerio]
Unigene28146_Stages_mix	-9.74719	0.918929	-	-	-	-	-
Unigene1869_Stages_mix	-9.22094	0.848801	K13444|1|1e-21|101|mgp:100542598|sulfatase modifying factor 1	-	-	-	gi|54400462|ref|NP_001005980.1|/3.02697e-34/sulfatase-modifying factor 2 precursor [Danio rerio]
Unigene34231_Stages_mix	10.915	0.979131	K13826|1|2e-60|231|dre:497166|hemoglobin subunit zeta;K13822|2|1e-35|149|ssc:100737768|hemoglobin subunit alpha	GO:0005833//hemoglobin complex	GO:0005344//oxygen transporter activity;GO:0005506//iron ion binding;GO:0020037//heme binding;GO:0019825//oxygen binding	GO:0015671//oxygen transport	gi|37606099|emb|CAE48989.1|/1.31439e-60/novel alpha globin [Danio rerio]
Unigene21105_Stages_mix	-9.14639	0.836537	K15187|1|2e-36|150|dre:550517|YEATS domain-containing protein 1/3	GO:0005634//nucleus	GO:0005515//protein binding	GO:2000096//positive regulation of Wnt receptor signaling pathway, planar cell polarity pathway;GO:0009952//anterior/posterior pattern specification;GO:0006355//regulation of transcription, DNA-dependent;GO:0090090//negative regulation of canonical Wnt receptor signaling pathway;GO:0007379//segment specification	gi|62955611|ref|NP_001017819.1|/2.12208e-35/protein AF-9 [Danio rerio]
Unigene1310_Stages_mix	9.34769	0.868738	-	-	-	-	-
Unigene43323_Stages_mix	9.70384	0.914556	-	-	-	-	gi|432857923|ref|XP_004068793.1|/2.49212e-28/PREDICTED: kazrin-A-like [Oryzias latipes]
Unigene2487_Stages_mix	9.07644	0.824447	-	-	-	-	gi|348507302|ref|XP_003441195.1|/1.56212e-09/PREDICTED: stonin-1-like [Oreochromis niloticus]
Unigene29365_Stages_mix	9.08785	0.826146	-	-	-	-	-
Unigene45292_Stages_mix	-9.0452	0.81871	-	GO:0015629//actin cytoskeleton;GO:0005829//cytosol	GO:0043274//phospholipase binding;GO:0016004//phospholipase activator activity;GO:0005070//SH3/SH2 adaptor activity	GO:0051497//negative regulation of stress fiber assembly;GO:0007202//activation of phospholipase C activity;GO:0051056//regulation of small GTPase mediated signal transduction;GO:0051895//negative regulation of focal adhesion assembly	gi|113676242|ref|NP_001038371.1|/3.59157e-30/uncharacterized protein LOC559813 [Danio rerio]
Unigene41939_Stages_mix	9.33475	0.866649	K10586|1|1e-38|158|dre:796547|baculoviral IAP repeat-containing protein 6 (apollon) [EC:6.3.2.19]	-	-	-	gi|125841732|ref|XP_001336902.1|/1.01405e-37/PREDICTED: baculoviral IAP repeat-containing protein 6 [Danio rerio]
Unigene24303_Stages_mix	-9.7532	0.919632	K03234|1|2e-55|214|dre:326929|elongation factor 2	GO:0005844//polysome;GO:0005737//cytoplasm	GO:0003746//translation elongation factor activity;GO:0005515//protein binding;GO:0003924//GTPase activity;GO:0005525//GTP binding	GO:0006414//translational elongation;GO:0042221//response to chemical stimulus;GO:0006184//GTP catabolic process;GO:0009790//embryo development	gi|68161100|gb|AAY86981.1|/1.55359e-54/eukaryotic translation elongation factor 2 [Ictalurus punctatus]
Unigene42292_Stages_mix	9.16086	0.83854	K10307|1|7e-32|135|dre:393404|F-box protein 30	-	GO:0004842//ubiquitin-protein ligase activity;GO:0008270//zinc ion binding	GO:0016567//protein ubiquitination	gi|41055140|ref|NP_956726.1|/7.21761e-31/F-box protein 30b [Danio rerio]
Unigene25586_Stages_mix	10.2889	0.958436	K08624|1|9e-26|118|tgu:100223707|a disintegrin and metalloproteinase with thrombospondin motifs 9 [EC:3.4.24.-]	GO:0005578//proteinaceous extracellular matrix	GO:0004867//serine-type endopeptidase inhibitor activity;GO:0008237//metallopeptidase activity;GO:0008270//zinc ion binding	-	gi|66472626|ref|NP_001018400.1|/0/papilin b, proteoglycan-like sulfated glycoprotein precursor [Danio rerio]
Unigene29574_Stages_mix	-8.77736	0.953977	K07605|1|4e-78|293|acs:100561812|type II keratin, basic	-	-	-	gi|134024950|gb|AAI34871.1|/0/Wu:fb15e04 protein [Danio rerio]
Unigene39566_Stages_mix	-9.14356	0.836039	K11375|1|5e-49|192|dre:550331|elongator complex protein 4	GO:0033588//Elongator holoenzyme complex;GO:0016591//DNA-directed RNA polymerase II, holoenzyme;GO:0008023//transcription elongation factor complex;GO:0005737//cytoplasm	GO:0008607//phosphorylase kinase regulator activity;GO:0005515//protein binding;GO:0004402//histone acetyltransferase activity	GO:0045859//regulation of protein kinase activity;GO:0006357//regulation of transcription from RNA polymerase II promoter;GO:0006368//transcription elongation from RNA polymerase II promoter;GO:0016573//histone acetylation	gi|161789018|sp|Q566Y1.2|ELP4_DANRE/1.28362e-48/RecName: Full=Elongator complex protein 4; Short=ELP4
Unigene32702_Stages_mix	-7.38836	0.824263	K10382|1|1e-161|572|hsa:667|dystonin;K10381|3|8e-119|429|acs:100556454|desmoplakin	GO:0030017//sarcomere;GO:0045111//intermediate filament cytoskeleton;GO:0070161;GO:0043234//protein complex;GO:0044430//cytoskeletal part;GO:0030424//axon;GO:0005886//plasma membrane;GO:0044425//membrane part;GO:0005911//cell-cell junction;GO:0005634//nucleus;GO:0015630//microtubule cytoskeleton;GO:0005576//extracellular region;GO:0031012//extracellular matrix	GO:0008092//cytoskeletal protein binding	GO:0009888//tissue development;GO:0045104//intermediate filament cytoskeleton organization;GO:0051179//localization;GO:0048513//organ development;GO:0000226//microtubule cytoskeleton organization;GO:0050794//regulation of cellular process;GO:0034330;GO:0007154//cell communication;GO:0006928//cellular component movement;GO:0009611//response to wounding	gi|471410645|ref|XP_004386884.1|/4.19784e-168/PREDICTED: dystonin isoform 2 [Trichechus manatus latirostris]
Unigene41622_Stages_mix	-9.43518	0.881305	-	-	-	-	-
Unigene5744_Stages_mix	-9.32291	0.864874	K02219|1|2e-19|94.4|dre:415200|cyclin-dependent kinase regulatory subunit CKS1	-	GO:0016301//kinase activity;GO:0016538//cyclin-dependent protein kinase regulator activity	GO:0000079//regulation of cyclin-dependent protein serine/threonine kinase activity;GO:0048015//phosphatidylinositol-mediated signaling;GO:0051301//cell division;GO:0007127//meiosis I;GO:0007051//spindle organization;GO:0008283//cell proliferation	gi|50344876|ref|NP_001002110.1|/1.82363e-18/cyclin-dependent kinases regulatory subunit 2 [Danio rerio]
Unigene1396_Stages_mix	-9.86469	0.930023	K02685|1|2e-54|210|dre:407653|DNA primase large subunit [EC:2.7.7.-]	GO:0005654//nucleoplasm;GO:0030894//replisome	GO:0046872//metal ion binding;GO:0003896//DNA primase activity;GO:0003677//DNA binding;GO:0051539//4 iron, 4 sulfur cluster binding	GO:0000084//S phase of mitotic cell cycle;GO:0006269//DNA replication, synthesis of RNA primer;GO:0006271//DNA strand elongation involved in DNA replication;GO:0006270//DNA replication initiation;GO:0032201//telomere maintenance via semi-conservative replication;GO:0000082//G1/S transition of mitotic cell cycle;GO:0000722//telomere maintenance via recombination	gi|47550859|ref|NP_999947.1|/1.74591e-53/DNA primase large subunit [Danio rerio]
Unigene38999_Stages_mix	-9.19405	0.844276	K07748|1|4e-52|202|dre:550369|sterol-4alpha-carboxylate 3-dehydrogenase (decarboxylating) [EC:1.1.1.170]	GO:0016021//integral to membrane;GO:0005811//lipid particle;GO:0005783//endoplasmic reticulum	GO:0003854//3-beta-hydroxy-delta5-steroid dehydrogenase activity;GO:0000166//nucleotide binding;GO:0047012//sterol-4-alpha-carboxylate 3-dehydrogenase (decarboxylating) activity	GO:0007224//smoothened signaling pathway;GO:0055114//oxidation-reduction process;GO:0060716//labyrinthine layer blood vessel development;GO:0001942//hair follicle development;GO:0006695//cholesterol biosynthetic process	gi|62955325|ref|NP_001017674.1|/3.62998e-51/sterol-4-alpha-carboxylate 3-dehydrogenase, decarboxylating [Danio rerio]
Unigene24276_Stages_mix	-9.44099	0.882333	-	-	-	-	-
Unigene23109_Stages_mix	9.09365	0.82712	K10683|1|2e-08|57.4|acs:100563125|BRCA1-associated RING domain protein 1 [EC:6.3.2.19]	GO:0005634//nucleus	-	GO:0035264//multicellular organism growth;GO:0048705//skeletal system morphogenesis;GO:0001701//in utero embryonic development;GO:0001894//tissue homeostasis;GO:0060325//face morphogenesis;GO:0042475//odontogenesis of dentin-containing tooth;GO:0060348//bone development	gi|326669621|ref|XP_002662990.2|/9.86788e-57/PREDICTED: ankyrin repeat domain-containing protein 11 [Danio rerio]
Unigene38283_Stages_mix	-9.09807	0.82803	-	-	-	-	-
Unigene21446_Stages_mix	-9.84114	0.92801	K11540|1|3e-60|229|dre:266992|carbamoyl-phosphate synthase / aspartate carbamoyltransferase / dihydroorotase [EC:6.3.5.5 2.1.3.2 3.5.2.3]	-	GO:0046872//metal ion binding;GO:0016812//hydrolase activity, acting on carbon-nitrogen (but not peptide) bonds, in cyclic amides;GO:0005524//ATP binding;GO:0004070//aspartate carbamoyltransferase activity;GO:0016597//amino acid binding	GO:0006543//glutamine catabolic process;GO:0006207//'de novo' pyrimidine nucleobase biosynthetic process;GO:0060041//retina development in camera-type eye;GO:0070409//carbamoyl phosphate biosynthetic process	gi|58615305|gb|AAW80263.1|/2.7166e-59/carbamoyl-phosphate synthetase 2, aspartate transcarbamylase, and dihydroorotase [Danio rerio]
Unigene2916_Stages_mix	-9.59633	0.902282	K15076|1|3e-07|56.2|cqu:CpipJ_CPIJ003427|transcription elongation factor B, polypeptide 3	-	-	-	gi|125847898|ref|XP_001336747.1|/2.7752e-130/PREDICTED: coiled-coil domain-containing protein 80 [Danio rerio]
Unigene42672_Stages_mix	9.01309	0.812627	K12791|1|3e-23|107|rno:310635|Rho guanine nucleotide exchange factor 2	-	-	-	gi|326667878|ref|XP_688428.4|/5.52006e-44/PREDICTED: rho-guanine nucleotide exchange factor [Danio rerio]
Unigene11192_Stages_mix	-9.29438	0.861021	-	-	-	-	-
Unigene1188_Stages_mix	9.38699	0.874767	-	-	-	-	gi|160333577|ref|NP_001103995.1|/2.52505e-81/ectopic P granules protein 5 homolog [Danio rerio]
Unigene12498_Stages_mix	-9.06754	0.82304	-	-	-	-	-
Unigene21463_Stages_mix	9.54017	0.895246	K06776|1|3e-16|84.0|dre:555348|protein tyrosine phosphatase, receptor type, K [EC:3.1.3.48]	GO:0001750//photoreceptor outer segment;GO:0005911//cell-cell junction;GO:0031256//leading edge membrane;GO:0016021//integral to membrane;GO:0009986//cell surface;GO:0030425//dendrite;GO:0043025//neuronal cell body;GO:0030424//axon	GO:0004725//protein tyrosine phosphatase activity;GO:0045295//gamma-catenin binding;GO:0019901//protein kinase binding;GO:0008013//beta-catenin binding	GO:0030336//negative regulation of cell migration;GO:0007179//transforming growth factor beta receptor signaling pathway;GO:0034614//cellular response to reactive oxygen species;GO:0048041//focal adhesion assembly;GO:0045786//negative regulation of cell cycle;GO:0031175//neuron projection development;GO:0045892//negative regulation of transcription, DNA-dependent;GO:0034394//protein localization …	gi|326676905|ref|XP_001920950.3|/2.48557e-15/PREDICTED: receptor-type tyrosine-protein phosphatase kappa [Danio rerio]
Unigene34832_Stages_mix	9.55219	0.896664	K13959|1|5e-33|139|dre:559083|kelch-like protein 38	-	-	-	gi|125839930|ref|XP_691797.2|/8.10757e-51/PREDICTED: kelch-like protein 38-like [Danio rerio]
Unigene17730_Stages_mix	8.96006	0.802485	-	-	-	-	-
CL20.Contig2_Stages_mix	-9.41316	0.878209	K10352|1|2e-104|378|dre:321552|myosin heavy chain	GO:0016459//myosin complex	GO:0051015//actin filament binding;GO:0005524//ATP binding;GO:0003774//motor activity	GO:0071688//striated muscle myosin thick filament assembly;GO:0030240//skeletal muscle thin filament assembly;GO:0031444//slow-twitch skeletal muscle fiber contraction	gi|66472252|ref|NP_001018343.1|/1.20641e-103/slow myosin heavy chain 1 [Danio rerio]
Unigene42956_Stages_mix	-9.0943	0.827467	K11374|1|2e-44|177|dre:560338|elongator complex protein 2	GO:0033588//Elongator holoenzyme complex;GO:0000502//proteasome complex;GO:0008023//transcription elongation factor complex;GO:0005737//cytoplasm	GO:0019901//protein kinase binding;GO:0061133//endopeptidase activator activity	GO:0010950//positive regulation of endopeptidase activity;GO:0043248//proteasome assembly;GO:0046425//regulation of JAK-STAT cascade;GO:0006355//regulation of transcription, DNA-dependent;GO:0006368//transcription elongation from RNA polymerase II promoter	gi|113678559|ref|NP_001038390.1|/1.62886e-43/elongator complex protein 2 [Danio rerio]
Unigene11389_Stages_mix	-9.5331	0.894294	-	-	-	-	-
Unigene5831_Stages_mix	-9.82305	0.926267	K07947|1|1e-16|85.1|dre:406531|ADP-ribosylation factor-like 4C	GO:0030175//filopodium;GO:0005737//cytoplasm;GO:0005634//nucleus;GO:0005886//plasma membrane	GO:0043014//alpha-tubulin binding;GO:0003924//GTPase activity;GO:0005525//GTP binding	GO:0032456//endocytic recycling;GO:0007264//small GTPase mediated signal transduction;GO:0006184//GTP catabolic process	gi|62955471|ref|NP_001017749.1|/1.01019e-16/ADP-ribosylation factor-like 4Ca precursor [Danio rerio]
Unigene14236_Stages_mix	-8.9558	0.801933	-	-	-	-	gi|166851850|ref|NP_001107785.1|/2.44762e-39/HEAT repeat-containing protein 6 [Danio rerio]
Unigene7469_Stages_mix	10.0015	0.941302	K08770|1|2e-12|70.9|ame:409675|ubiquitin C	-	-	-	gi|31979215|gb|AAP68825.1|/2.06655e-30/ubquitin-like protein 1 [Carassius auratus]
Unigene7137_Stages_mix	-9.08748	0.826146	K09852|1|3e-28|124|dre:792539|Ras association domain-containing protein 3	GO:0005737//cytoplasm;GO:0005886//plasma membrane;GO:0005874//microtubule	GO:0042802//identical protein binding	GO:0007165//signal transduction	gi|326666426|ref|XP_001331813.3|/1.64924e-27/PREDICTED: ras association domain-containing protein 5-like isoform 1 [Danio rerio]
Unigene17626_Stages_mix	-9.00972	0.811696	-	-	-	-	gi|292610753|ref|XP_698593.4|/5.3796e-47/PREDICTED: sickle tail protein homolog [Danio rerio]
CL202.Contig2_Stages_mix	-9.14087	0.835725	K14299|1|3e-97|354|dre:334749|nucleoporin SEH1	GO:0031080//nuclear pore outer ring;GO:0000777//condensed chromosome kinetochore	-	GO:0006999//nuclear pore organization;GO:0051315//attachment of spindle microtubules to kinetochore involved in mitotic sister chromatid segregation;GO:0007080//mitotic metaphase plate congression;GO:0051301//cell division;GO:0015031//protein transport;GO:0051028//mRNA transport	gi|257096785|sp|C1BK83.1|SEH1_OSMMO/8.0046e-97/RecName: Full=Nucleoporin seh1; AltName: Full=Nup107-160 subcomplex subunit seh1
Unigene34089_Stages_mix	7.04153	0.829567	K13825|1|1e-42|173|bta:100850173|hemoglobin subunit epsilon	GO:0005833//hemoglobin complex	GO:0005344//oxygen transporter activity;GO:0005506//iron ion binding;GO:0020037//heme binding;GO:0019825//oxygen binding	GO:0015671//oxygen transport;GO:0001666//response to hypoxia	gi|226358543|gb|ACO51124.1|/3.66341e-79/ba1 globin [Hypophthalmichthys nobilis]
Unigene19033_Stages_mix	-8.95005	0.800807	-	-	-	-	gi|326668510|ref|XP_001920312.3|/8.54027e-53/PREDICTED: dedicator of cytokinesis protein 9 [Danio rerio]
Unigene7419_Stages_mix	-9.04484	0.818689	-	-	-	-	-
Unigene29646_Stages_mix	-9.16368	0.839232	-	-	-	-	-
Unigene17614_Stages_mix	9.03967	0.817574	-	-	-	-	-
Unigene11848_Stages_mix	-7.68894	0.87309	K07605|1|9e-69|261|dre:797351|type II keratin, basic;K07604|3|1e-64|248|gga:428314|type I keratin, acidic	GO:0005882//intermediate filament	GO:0005198//structural molecule activity	GO:0031101//fin regeneration	gi|158253872|gb|AAI54261.1|/0/Zgc:136930 protein [Danio rerio]
Unigene24299_Stages_mix	8.96229	0.803016	-	-	-	-	-
Unigene21404_Stages_mix	9.4201	0.879086	-	-	-	-	gi|328716663|ref|XP_001943426.2|/2.94294e-08/PREDICTED: hypothetical protein LOC100161732 [Acyrthosiphon pisum]
Unigene43732_Stages_mix	-9.19036	0.84341	K06820|1|9e-38|155|dre:561285|plexin A	GO:0016021//integral to membrane;GO:0005622//intracellular	GO:0004872//receptor activity	GO:0007165//signal transduction;GO:0007275//multicellular organismal development	gi|326679237|ref|XP_689780.4|/8.66228e-37/PREDICTED: plexin-A2 [Danio rerio]
Unigene43327_Stages_mix	-9.89475	0.932426	-	-	-	-	-
Unigene34966_Stages_mix	-10.868	0.978027	-	-	-	-	gi|68370546|ref|XP_692038.1|/8.91139e-66/PREDICTED: hypothetical protein LOC563583 [Danio rerio]
Unigene37855_Stages_mix	10.1565	0.951617	-	-	-	-	-
Unigene27082_Stages_mix	-9.30831	0.863034	-	-	-	-	-
Unigene10095_Stages_mix	9.22274	0.848801	K15045|1|2e-78|290|dre:570456|radical S-adenosyl methionine domain-containing protein 2	GO:0005789//endoplasmic reticulum membrane;GO:0005811//lipid particle	GO:0046872//metal ion binding;GO:0051539//4 iron, 4 sulfur cluster binding;GO:0003824//catalytic activity	GO:0051607//defense response to virus;GO:0045087//innate immune response;GO:0008152//metabolic process	gi|31979213|gb|AAP68824.1|/1.72788e-85/IFN-inducible and antiviral protein [Carassius auratus]
Unigene34595_Stages_mix	-8.95486	0.801435	-	-	-	-	-
Unigene42781_Stages_mix	-9.19249	0.843822	K04600|1|5e-14|76.3|tca:656624|cadherin EGF LAG seven-pass G-type receptor 1 (flamingo)	GO:0016020//membrane	-	GO:0016337//cell-cell adhesion	gi|326673545|ref|XP_683010.4|/4.5118e-41/PREDICTED: protocadherin-12 [Danio rerio]
Unigene17059_Stages_mix	-9.44841	0.883578	-	GO:0016021//integral to membrane;GO:0033116//endoplasmic reticulum-Golgi intermediate compartment membrane;GO:0005789//endoplasmic reticulum membrane;GO:0005886//plasma membrane	GO:0008381//mechanically-gated ion channel activity;GO:0005261//cation channel activity	GO:0033625//positive regulation of integrin activation;GO:0050954//sensory perception of mechanical stimulus;GO:0033634//positive regulation of cell-cell adhesion mediated by integrin;GO:0050982//detection of mechanical stimulus;GO:0042391//regulation of membrane potential;GO:0006812//cation transport	gi|292616340|ref|XP_696355.4|/3.22264e-31/PREDICTED: protein PIEZO1 [Danio rerio]
Unigene13738_Stages_mix	-9.42925	0.880331	-	-	-	-	-
CL1367.Contig1_Stages_mix	9.4176	0.878837	K06275|1|1e-31|134|mdo:100021556|parvin	GO:0005829//cytosol;GO:0030018//Z disc;GO:0005925//focal adhesion;GO:0015629//actin cytoskeleton;GO:0030027//lamellipodium;GO:0005634//nucleus;GO:0005886//plasma membrane	GO:0003779//actin binding	GO:0060271//cilium morphogenesis;GO:0003148//outflow tract septum morphogenesis;GO:0034113//heterotypic cell-cell adhesion;GO:0008360//regulation of cell shape;GO:0007163//establishment or maintenance of cell polarity;GO:0070252//actin-mediated cell contraction;GO:0034446//substrate adhesion-dependent cell spreading;GO:0002040//sprouting angiogenesis;GO:0071670//smooth muscle cell chemotaxis;GO:0…	gi|160333903|ref|NP_001103941.1|/1.45816e-31/alpha-parvin [Danio rerio]
Unigene36527_Stages_mix	-9.35758	0.869918	K11778|1|8e-69|258|dre:406468|ditrans,polycis-polyprenyl diphosphate synthase [EC:2.5.1.87]	-	GO:0016765//transferase activity, transferring alkyl or aryl (other than methyl) groups	GO:0042462//eye photoreceptor cell development;GO:0050908//detection of light stimulus involved in visual perception	gi|47085975|ref|NP_998352.1|/5.55224e-68/dehydrodolichyl diphosphate synthase [Danio rerio]
Unigene44487_Stages_mix	9.05831	0.821297	-	-	-	-	gi|348533135|ref|XP_003454061.1|/4.26323e-52/PREDICTED: protein cramped [Oreochromis niloticus]
Unigene16601_Stages_mix	-9.88291	0.931528	K11153|1|4e-17|86.7|aml:100468936|retinol dehydrogenase 12 [EC:1.1.1.-];K11152|3|2e-16|84.0|ssc:100154684|retinol dehydrogenase 11 [EC:1.1.1.-]	-	GO:0016491//oxidoreductase activity;GO:0000166//nucleotide binding	GO:0055114//oxidation-reduction process	gi|317775613|ref|NP_001186991.1|/7.16013e-31/retinol dehydrogenase 12-like [Danio rerio]
Unigene18454_Stages_mix	9.66937	0.910843	K04413|1|3e-26|116|aml:100469520|misshapen/NIK-related kinase [EC:2.7.11.1]	-	-	-	gi|410915408|ref|XP_003971179.1|/2.95344e-53/PREDICTED: misshapen-like kinase 1-like isoform 2 [Takifugu rubripes]
Unigene20881_Stages_mix	-9.33817	0.867212	K06094|1|2e-30|130|dre:795670|lethal giant larvae	GO:0005856//cytoskeleton;GO:0005737//cytoplasm	-	GO:0010719//negative regulation of epithelial to mesenchymal transition;GO:0045682//regulation of epidermis development;GO:0030336//negative regulation of cell migration;GO:0007049//cell cycle;GO:0050680//negative regulation of epithelial cell proliferation;GO:0031581//hemidesmosome assembly;GO:0007010//cytoskeleton organization;GO:0006887//exocytosis;GO:0043588//skin development;GO:0048919//post…	gi|47086863|ref|NP_997747.1|/2.25079e-29/lethal(2) giant larvae protein homolog 2 [Danio rerio]
Unigene39949_Stages_mix	-9.08265	0.825367	-	-	-	-	-
Unigene27871_Stages_mix	9.34148	0.867797	-	-	-	-	-
Unigene19167_Stages_mix	-9.19351	0.843822	K14311|1|4e-43|172|dre:559225|nuclear pore complex protein Nup188	GO:0005643//nuclear pore	-	GO:0055085//transmembrane transport;GO:0005975//carbohydrate metabolic process;GO:0019221//cytokine-mediated signaling pathway;GO:0016032//viral reproduction;GO:0044281//small molecule metabolic process;GO:0010827//regulation of glucose transport;GO:0015031//protein transport;GO:0051028//mRNA transport	gi|189533646|ref|XP_001923018.1|/4.03445e-42/PREDICTED: nucleoporin NUP188 homolog [Danio rerio]
Unigene45846_Stages_mix	-9.25574	0.854537	-	-	-	-	-
Unigene3040_Stages_mix	9.24835	0.853303	K06559|1|7e-46|182|dre:504036|lymphocyte antigen 75	-	-	-	gi|326671671|ref|XP_695257.5|/6.63158e-45/PREDICTED: lymphocyte antigen 75, partial [Danio rerio]
Unigene20470_Stages_mix	-9.28629	0.859625	K06751|1|9e-09|58.9|dre:64885|major histocompatibility complex, class I	-	-	-	gi|971364|emb|CAA62497.1|/2.89704e-16/MHC class I protein [Cyprinus carpio]
Unigene38939_Stages_mix	9.06005	0.821676	-	-	-	-	gi|49618905|gb|AAT68037.1|/9.73875e-33/MCM3-associated protein [Danio rerio]
Unigene36537_Stages_mix	8.98717	0.807259	K14701|1|3e-38|156|dre:557046|solute carrier family 26 (sulfate anion transporter), member 2;K14700|2|2e-16|84.0|mgp:100543437|solute carrier family 26 (sulfate anion transporter), member 1	-	-	-	gi|68373377|ref|XP_685114.1|/2.9421e-37/PREDICTED: sulfate transporter-like [Danio rerio]
Unigene28218_Stages_mix	-8.95153	0.800807	K12863|1|8e-26|115|dre:415140|protein CWC15	GO:0071013//catalytic step 2 spliceosome	GO:0003723//RNA binding;GO:0005515//protein binding	GO:0000398//mRNA splicing, via spliceosome	gi|432898496|ref|XP_004076530.1|/7.53512e-25/PREDICTED: protein CWC15 homolog [Oryzias latipes]
Unigene28186_Stages_mix	-9.71395	0.915628	K02599|1|7e-08|55.8|mcc:709947|Notch	GO:0005604//basement membrane	GO:0042802//identical protein binding	GO:0007161//calcium-independent cell-matrix adhesion	gi|326672458|ref|XP_695815.4|/1.59283e-59/PREDICTED: von Willebrand factor A domain-containing protein 2 [Danio rerio]
Unigene15766_Stages_mix	-9.03988	0.817574	-	-	-	-	-
Unigene32114_Stages_mix	9.18391	0.842534	-	-	-	-	-
Unigene1646_Stages_mix	8.99405	0.808828	-	-	-	-	-
Unigene39390_Stages_mix	-9.09908	0.82803	K00741|1|3e-39|160|dre:793362|N-acetyllactosaminide beta-1,3-N-acetylglucosaminyltransferase [EC:2.4.1.149]	GO:0005794//Golgi apparatus;GO:0016021//integral to membrane	GO:0008378//galactosyltransferase activity	GO:0006486//protein glycosylation	gi|66911893|gb|AAH97029.1|/2.70616e-38/Zgc:113947 protein [Danio rerio]
Unigene21931_Stages_mix	-8.97593	0.805429	K14208|1|3e-120|431|dre:394007|Xaa-Pro aminopeptidase 2 [EC:3.4.11.9]	-	GO:0016787//hydrolase activity	GO:0009987//cellular process	gi|41054715|ref|NP_957326.1|/2.37403e-119/xaa-Pro aminopeptidase 2 [Danio rerio]
Unigene24262_Stages_mix	-9.2731	0.857601	-	-	-	-	-
Unigene366_Stages_mix	9.05647	0.820799	K05016|1|9e-09|58.9|spu:753989|chloride channel 7	-	-	-	gi|77403696|dbj|BAE46430.1|/1.23686e-14/reverse transcriptase [Danio rerio]
Unigene20815_Stages_mix	8.9706	0.804433	-	-	-	-	-
Unigene24058_Stages_mix	9.80333	0.924601	-	GO:0005737//cytoplasm	-	GO:0051607//defense response to virus	gi|326486567|gb|ADZ76341.1|/1.16169e-17/Gig2-like protein CauA [Carassius auratus]
Unigene16916_Stages_mix	9.12826	0.833258	K01189|1|8e-50|195|dre:450083|alpha-galactosidase [EC:3.2.1.22]	GO:0016021//integral to membrane;GO:0043202//lysosomal lumen;GO:0005576//extracellular region;GO:0005794//Golgi apparatus	GO:0016936//galactoside binding;GO:0008080//N-acetyltransferase activity;GO:0005102//receptor binding;GO:0052692//raffinose alpha-galactosidase activity;GO:0042803//protein homodimerization activity	GO:0001702//gastrulation with mouth forming second;GO:0006644//phospholipid metabolic process;GO:0045019//negative regulation of nitric oxide biosynthetic process;GO:0016139//glycoside catabolic process;GO:0051001//negative regulation of nitric-oxide synthase activity;GO:0046477//glycosylceramide catabolic process;GO:0042493//response to drug;GO:0009311//oligosaccharide metabolic process;GO:00442…	gi|54400708|ref|NP_001006103.1|/7.67813e-49/alpha-galactosidase A [Danio rerio]
Unigene41304_Stages_mix	9.15146	0.837176	-	GO:0030131//clathrin adaptor complex	-	GO:0006886//intracellular protein transport;GO:0006897//endocytosis	gi|76253691|ref|NP_001028915.1|/6.82459e-42/stonin-2 [Danio rerio]
Unigene20016_Stages_mix	-9.91319	0.933963	K15305|1|1e-45|181|dre:447912|vacuole morphology and inheritance protein 14	GO:0010008//endosome membrane	GO:0019209//kinase activator activity	GO:0042327//positive regulation of phosphorylation	gi|57768939|ref|NP_001004650.1|/1.14735e-44/protein VAC14 homolog [Danio rerio]
Unigene18153_Stages_mix	-8.98459	0.807139	K02599|1|9e-43|171|dre:58065|Notch	GO:0016021//integral to membrane	GO:0005509//calcium ion binding;GO:0004872//receptor activity	GO:0006355//regulation of transcription, DNA-dependent;GO:0007219//Notch signaling pathway;GO:0050793//regulation of developmental process;GO:0030154//cell differentiation;GO:0007275//multicellular organismal development	gi|169145619|emb|CAQ14613.1|/8.91916e-42/notch homolog 2 [Danio rerio]
Unigene38983_Stages_mix	-9.48127	0.887583	-	-	-	-	gi|125851972|ref|XP_001341616.1|/1.56968e-46/PREDICTED: hypothetical protein LOC100001663 [Danio rerio]
Unigene43708_Stages_mix	-10.0005	0.941204	-	-	GO:0008168//methyltransferase activity	GO:0032259//methylation	gi|217416336|ref|NP_001038234.2|/4.07755e-34/methyltransferase-like protein 13 [Danio rerio]
Unigene43647_Stages_mix	9.19481	0.844276	-	-	-	-	gi|125843792|ref|XP_689495.2|/2.81145e-51/PREDICTED: si:dkey-149j18.1 [Danio rerio]
Unigene21733_Stages_mix	-9.23595	0.851258	K14007|1|4e-60|229|dre:553407|protein transport protein SEC24	GO:0030127//COPII vesicle coat	GO:0008270//zinc ion binding	GO:0060536//cartilage morphogenesis;GO:0070278//extracellular matrix constituent secretion;GO:0006888//ER to Golgi vesicle-mediated transport;GO:0006886//intracellular protein transport;GO:0048703//embryonic viscerocranium morphogenesis	gi|295789011|ref|NP_001171403.1|/3.5589e-59/protein transport protein Sec24D [Danio rerio]
Unigene41034_Stages_mix	-9.63926	0.907542	K00058|1|1e-28|125|dre:321928|D-3-phosphoglycerate dehydrogenase [EC:1.1.1.95]	-	GO:0051287//NAD binding;GO:0004617//phosphoglycerate dehydrogenase activity	GO:0055114//oxidation-reduction process;GO:0044763;GO:0007399//nervous system development;GO:0006564//L-serine biosynthetic process	gi|41054619|ref|NP_955871.1|/9.6254e-28/D-3-phosphoglycerate dehydrogenase [Danio rerio]
Unigene41169_Stages_mix	-9.28324	0.859073	K07993|1|3e-48|189|dre:563753|matrix metalloproteinase-11 (stromelysin 3) [EC:3.4.24.-]	-	GO:0008233//peptidase activity;GO:0046872//metal ion binding	-	gi|326670156|ref|XP_692205.5|/3.13416e-47/PREDICTED: stromelysin-3 [Danio rerio]
Unigene20788_Stages_mix	-9.69486	0.913733	K11407|1|4e-33|139|dre:327253|histone deacetylase 6/10 [EC:3.5.1.98]	GO:0000118//histone deacetylase complex;GO:0005737//cytoplasm	GO:0032041//NAD-dependent histone deacetylase activity (H3-K14 specific);GO:0046970//NAD-dependent histone deacetylase activity (H4-K16 specific);GO:0046969//NAD-dependent histone deacetylase activity (H3-K9 specific);GO:0042826//histone deacetylase binding	GO:0016575//histone deacetylation;GO:0000122//negative regulation of transcription from RNA polymerase II promoter	gi|41054267|ref|NP_956069.1|/3.8271e-32/histone deacetylase 10 [Danio rerio]
Unigene804_Stages_mix	-9.23077	0.85037	K11835|1|6e-37|152|dre:568334|ubiquitin carboxyl-terminal hydrolase 4/11/15 [EC:3.1.2.15]	-	-	-	gi|326669890|ref|XP_002663119.2|/5.62987e-36/PREDICTED: ubiquitin carboxyl-terminal hydrolase 11 [Danio rerio]
Unigene23454_Stages_mix	-9.12594	0.832911	K08678|1|2e-32|137|dre:192315|UDP-glucuronate decarboxylase [EC:4.1.1.35]	GO:0032580//Golgi cisterna membrane;GO:0005739//mitochondrion;GO:0016021//integral to membrane	GO:0048040//UDP-glucuronate decarboxylase activity;GO:0000166//nucleotide binding;GO:0050662//coenzyme binding	GO:0001503//ossification;GO:0051216//cartilage development;GO:0015012//heparan sulfate proteoglycan biosynthetic process;GO:0033320//UDP-D-xylose biosynthetic process;GO:0030198//extracellular matrix organization;GO:0030206//chondroitin sulfate biosynthetic process	gi|471357725|ref|XP_004369451.1|/1.89433e-31/PREDICTED: UDP-glucuronic acid decarboxylase 1 [Trichechus manatus latirostris]
Unigene11972_Stages_mix	-9.28679	0.85996	K08606|1|2e-22|107|hmg:100199496|meprin A, beta [EC:3.4.24.18];K01316|3|1e-20|101|dre:100148042|protease, serine, 7 (enterokinase) [EC:3.4.21.9]	GO:0005783//endoplasmic reticulum	-	-	gi|292618074|ref|XP_001338824.3|/5.03799e-136/PREDICTED: MAM domain-containing protein 2-like [Danio rerio]
Unigene23500_Stages_mix	-9.91878	0.934429	-	-	-	-	-
Unigene4153_Stages_mix	-9.80822	0.925012	K08122|1|5e-31|132|aml:100467113|lumican	GO:0005615//extracellular space;GO:0005583//fibrillar collagen	GO:0005518//collagen binding	GO:0051216//cartilage development;GO:0045944//positive regulation of transcription from RNA polymerase II promoter;GO:0070848//response to growth factor stimulus;GO:0014070//response to organic cyclic compound	gi|66472292|ref|NP_001018560.1|/2.9769e-61/uncharacterized protein LOC553753 [Danio rerio]
Unigene16946_Stages_mix	-9.17336	0.840466	-	GO:0005783//endoplasmic reticulum	-	-	gi|292618074|ref|XP_001338824.3|/2.81845e-71/PREDICTED: MAM domain-containing protein 2-like [Danio rerio]
Unigene23386_Stages_mix	-9.01891	0.813775	K02235|1|2e-45|180|dre:30370|frizzled 2	GO:0032589//neuron projection membrane;GO:0005737//cytoplasm;GO:0016021//integral to membrane;GO:0045177//apical part of cell	GO:0004930//G-protein coupled receptor activity;GO:0017147//Wnt-protein binding;GO:0042813//Wnt-activated receptor activity;GO:0030165//PDZ domain binding	GO:0007223//Wnt receptor signaling pathway, calcium modulating pathway;GO:0007608//sensory perception of smell;GO:0060027//convergent extension involved in gastrulation;GO:0030825//positive regulation of cGMP metabolic process;GO:0008406//gonad development;GO:0003150//muscular septum morphogenesis;GO:0051091//positive regulation of sequence-specific DNA binding transcription factor activity;GO:00…	gi|40538754|ref|NP_571215.1|/1.93487e-44/frizzled-2 precursor [Danio rerio]
Unigene37371_Stages_mix	9.39045	0.87507	-	-	-	-	-
Unigene40543_Stages_mix	-9.11114	0.830443	K11844|1|5e-49|192|dre:569700|ubiquitin carboxyl-terminal hydrolase 16/45 [EC:3.1.2.15]	GO:0005634//nucleus	GO:0004197//cysteine-type endopeptidase activity;GO:0042393//histone binding;GO:0008270//zinc ion binding;GO:0043130//ubiquitin binding;GO:0004843//ubiquitin-specific protease activity;GO:0003713//transcription coactivator activity;GO:0004221//ubiquitin thiolesterase activity	GO:0051289//protein homotetramerization;GO:0006974//response to DNA damage stimulus;GO:0070537//histone H2A K63-linked deubiquitination;GO:0051301//cell division;GO:0006511//ubiquitin-dependent protein catabolic process;GO:0007067//mitosis;GO:0009952//anterior/posterior pattern specification;GO:0045893//positive regulation of transcription, DNA-dependent;GO:0045901//positive regulation of transla…	gi|225735553|ref|NP_001139569.1|/4.84946e-48/ubiquitin carboxyl-terminal hydrolase 16 [Danio rerio]
Unigene34199_Stages_mix	6.80215	0.810246	K13825|1|2e-48|192|tgu:100222646|hemoglobin subunit epsilon;K13824|2|2e-48|192|mcc:715368|hemoglobin subunit gamma	GO:0005833//hemoglobin complex	GO:0005344//oxygen transporter activity;GO:0005506//iron ion binding;GO:0020037//heme binding;GO:0019825//oxygen binding	GO:0015671//oxygen transport;GO:0001666//response to hypoxia	gi|295314960|gb|ADF97630.1|/1.40117e-74/hemoglobin beta chain [Hypophthalmichthys molitrix]
Unigene15316_Stages_mix	9.54366	0.895463	-	-	-	-	-
Unigene25550_Stages_mix	-9.07883	0.824847	-	GO:0005813//centrosome;GO:0005737//cytoplasm	GO:0008022//protein C-terminus binding	GO:0021987//cerebral cortex development;GO:0022008//neurogenesis;GO:0022027//interkinetic nuclear migration;GO:0032880//regulation of protein localization;GO:0032886//regulation of microtubule-based process;GO:0030953//astral microtubule organization	gi|326669786|ref|XP_002663091.2|/1.09282e-31/PREDICTED: centrosomal protein of 120 kDa-like [Danio rerio]
Unigene43693_Stages_mix	-9.20448	0.845911	-	GO:0000145//exocyst	-	GO:0006904//vesicle docking involved in exocytosis	gi|396578122|ref|NP_001070198.2|/5.28381e-42/exocyst complex component 6B [Danio rerio]
Unigene26492_Stages_mix	-10.9398	0.97964	-	-	-	-	-
Unigene36920_Stages_mix	9.92756	0.935208	-	-	-	-	-
Unigene18596_Stages_mix	-10.4507	0.965721	K08768|1|1e-16|87.4|gga:415487|perilipin	-	-	-	gi|160333921|ref|NP_001103951.1|/1.28816e-85/uncharacterized protein LOC794783 [Danio rerio]
Unigene41046_Stages_mix	-9.85621	0.929406	K15180|1|2e-42|170|dre:393137|negative elongation factor B	GO:0005634//nucleus	-	GO:0045892//negative regulation of transcription, DNA-dependent	gi|41055805|ref|NP_956462.1|/1.31014e-45/negative elongation factor B [Danio rerio]
Unigene2002_Stages_mix	-10.3241	0.960298	-	-	-	-	gi|292624089|ref|XP_686736.3|/1.41234e-26/PREDICTED: transcription factor 19 [Danio rerio]
Unigene21083_Stages_mix	-9.13512	0.834221	K09391|1|2e-33|140|dre:565952|E2F transcription factor 7/8	-	GO:0001047//core promoter binding;GO:0003700//sequence-specific DNA binding transcription factor activity	GO:0002040//sprouting angiogenesis;GO:0048513//organ development;GO:0030154//cell differentiation;GO:0045944//positive regulation of transcription from RNA polymerase II promoter	gi|326669232|ref|XP_694311.5|/1.7038e-32/PREDICTED: transcription factor E2F8 [Danio rerio]
Unigene12979_Stages_mix	9.30106	0.862006	-	-	-	-	-
Unigene9938_Stages_mix	9.51543	0.892064	K10283|1|9e-38|155|dre:795023|F-box and leucine-rich repeat protein 17	-	-	-	gi|326669804|ref|XP_001335097.4|/8.63891e-37/PREDICTED: f-box/LRR-repeat protein 17-like [Danio rerio]
Unigene24632_Stages_mix	9.66673	0.910659	K06238|1|6e-08|57.0|acs:100559509|collagen, type VI, alpha;K03909|2|2e-07|55.5|dre:359833|tissue factor pathway inhibitor;K08117|4|2e-07|55.1|aml:100470064|amyloid beta (A4) precursor-like protein 2	GO:0005578//proteinaceous extracellular matrix	GO:0004867//serine-type endopeptidase inhibitor activity;GO:0008237//metallopeptidase activity;GO:0008270//zinc ion binding	-	gi|66472626|ref|NP_001018400.1|/1.74644e-25/papilin b, proteoglycan-like sulfated glycoprotein precursor [Danio rerio]
Unigene31610_Stages_mix	-9.65227	0.909036	K15502|1|4e-22|106|ssc:100152333|serine/threonine-protein phosphatase 6 regulatory ankyrin repeat subunit A	GO:0005829//cytosol;GO:0005654//nucleoplasm;GO:0030016//myofibril	GO:0002039//p53 binding;GO:0001105//RNA polymerase II transcription coactivator activity;GO:0001085//RNA polymerase II transcription factor binding;GO:0003714//transcription corepressor activity;GO:0003677//DNA binding;GO:0031432//titin binding;GO:0070412//R-SMAD binding;GO:0042826//histone deacetylase binding	GO:0043065//positive regulation of apoptotic process;GO:0048468//cell development;GO:2000279//negative regulation of DNA biosynthetic process;GO:0055008//cardiac muscle tissue morphogenesis;GO:0016043//cellular component organization;GO:0071356//cellular response to tumor necrosis factor;GO:0035994//response to muscle stretch;GO:0043517//positive regulation of DNA damage response, signal transduc…	gi|156139159|ref|NP_001095858.1|/2.49651e-129/ankyrin repeat domain-containing protein 1 [Danio rerio]
Unigene32210_Stages_mix	-8.97701	0.805429	-	-	-	-	-
Unigene43016_Stages_mix	-9.36238	0.870643	K13990|1|1e-06|51.6|rno:89833|glutamate formiminotransferase / formiminotetrahydrofolate cyclodeaminase [EC:2.1.2.5 4.3.1.4]	-	GO:0005542//folic acid binding;GO:0016740//transferase activity	GO:0008152//metabolic process	gi|115497136|ref|NP_001070113.1|/1.01732e-29/uncharacterized protein LOC767707 [Danio rerio]
Unigene22225_Stages_mix	-9.773	0.921678	K08133|1|3e-43|173|gga:396276|collagen, type XIV, alpha	GO:0005615//extracellular space;GO:0005581//collagen	-	GO:0007155//cell adhesion	gi|326676330|ref|XP_003200547.1|/2.34182e-50/PREDICTED: collagen alpha-1(XIV) chain-like [Danio rerio]
Unigene20270_Stages_mix	-9.02262	0.814532	K08119|1|1e-11|68.2|xtr:100489349|extracellular matrix protein 2	-	-	-	gi|125851970|ref|XP_690189.2|/3.42346e-25/PREDICTED: extracellular matrix protein 2 [Danio rerio]
CL597.Contig3_Stages_mix	-9.66976	0.910843	K03234|1|2e-49|194|dre:326929|elongation factor 2	GO:0005829//cytosol;GO:0005844//polysome	GO:0003746//translation elongation factor activity;GO:0003924//GTPase activity;GO:0005525//GTP binding	GO:0006414//translational elongation;GO:0042221//response to chemical stimulus;GO:0006184//GTP catabolic process;GO:0009790//embryo development	gi|348500928|ref|XP_003438023.1|/5.84551e-49/PREDICTED: elongation factor 2-like [Oreochromis niloticus]
Unigene40755_Stages_mix	9.07733	0.824447	-	-	-	-	-
Unigene22577_Stages_mix	-9.06715	0.822618	K07208|1|6e-08|56.2|bmy:Bm1_44625|Ras homolog enriched in brain;K07835|2|8e-07|52.4|ssc:100624229|Ras-related protein Ral-B;K07890|3|8e-07|52.4|dse:Dsec_GM10050|Ras-related protein Rab-21	GO:0005737//cytoplasm;GO:0016020//membrane	GO:0003924//GTPase activity;GO:0005525//GTP binding	GO:0007264//small GTPase mediated signal transduction;GO:0006184//GTP catabolic process;GO:0007249//I-kappaB kinase/NF-kappaB cascade	gi|51010957|ref|NP_001003433.1|/2.30508e-50/NF-kappa-B inhibitor-interacting Ras-like protein 2 [Danio rerio]
Unigene36312_Stages_mix	-9.26138	0.85576	-	-	-	-	-
Unigene11131_Stages_mix	9.15361	0.837576	-	-	-	-	gi|161611480|gb|AAI55758.1|/1.26809e-43/Si:dkey-98f17.2 protein [Danio rerio]
Unigene34831_Stages_mix	10.2651	0.957083	-	-	-	-	gi|125815537|ref|XP_001336643.1|/2.2883e-37/PREDICTED: hypothetical protein LOC100002472 [Danio rerio]
Unigene16366_Stages_mix	-9.35429	0.869485	-	-	-	-	-
Unigene39832_Stages_mix	-9.70797	0.914989	K05722|1|3e-10|63.5|gga:415989|FYVE, RhoGEF and PH domain containing 3	-	-	-	gi|348502647|ref|XP_003438879.1|/1.55392e-17/PREDICTED: FYVE, RhoGEF and PH domain-containing protein 3-like [Oreochromis niloticus]
Unigene35818_Stages_mix	-9.22913	0.850056	-	-	-	-	-
Unigene38906_Stages_mix	-9.53574	0.894532	-	-	-	-	-
Unigene19096_Stages_mix	-9.81428	0.925521	K06238|1|3e-12|71.2|ecb:100066356|collagen, type VI, alpha	-	-	-	gi|326668779|ref|XP_002662551.2|/7.35352e-28/PREDICTED: collagen alpha-1(VII) chain-like [Danio rerio]
Unigene1148_Stages_mix	9.33311	0.866444	-	-	-	-	-
Unigene17399_Stages_mix	-9.17979	0.841744	-	-	-	-	-
Unigene15795_Stages_mix	-9.1242	0.832424	K08360|1|6e-18|89.4|hmg:100210950|cytochrome b-561;K08370|2|7e-17|85.9|acs:100557049|cytochrome b reductase 1	GO:0031902//late endosome membrane;GO:0005765//lysosomal membrane;GO:0016021//integral to membrane	GO:0046872//metal ion binding;GO:0016491//oxidoreductase activity	GO:0006810//transport;GO:0022900//electron transport chain	gi|166220079|sp|A3KPR5.1|CYAC3_DANRE/1.30866e-40/RecName: Full=Cytochrome b ascorbate-dependent protein 3
Unigene30006_Stages_mix	9.75609	0.919979	-	-	-	-	-
Unigene44998_Stages_mix	-9.47604	0.886955	K04982|1|3e-43|173|dre:280653|transient receptor potential cation channel subfamily M member 7 [EC:2.7.11.1]	GO:0043196//varicosity;GO:0030672//synaptic vesicle membrane;GO:0016021//integral to membrane;GO:0001726//ruffle;GO:0043025//neuronal cell body;GO:0005886//plasma membrane	GO:0005262//calcium channel activity;GO:0017022//myosin binding;GO:0003779//actin binding;GO:0046872//metal ion binding;GO:0004674//protein serine/threonine kinase activity;GO:0005524//ATP binding	GO:0001501//skeletal system development;GO:0010961//cellular magnesium ion homeostasis;GO:0046928//regulation of neurotransmitter secretion;GO:0006582//melanin metabolic process;GO:0007613//memory;GO:0003014//renal system process;GO:0050678//regulation of epithelial cell proliferation;GO:0001503//ossification;GO:0046777//protein autophosphorylation;GO:0016340//calcium-dependent cell-matrix adhesi…	gi|71834284|ref|NP_001025232.1|/3.09766e-42/transient receptor potential cation channel subfamily M member 7 [Danio rerio]
Unigene40947_Stages_mix	9.1242	0.832424	K01049|1|1e-09|61.6|ecb:100069149|acetylcholinesterase [EC:3.1.1.7];K01066|5|3e-09|60.5|dpo:Dpse_GA10843|esterase / lipase [EC:3.1.1.-]	-	GO:0016787//hydrolase activity	-	gi|326676246|ref|XP_001920332.3|/3.12936e-39/PREDICTED: neurotactin-like, partial [Danio rerio]
CL1956.Contig2_Stages_mix	7.27844	0.839276	K10352|1|1e-53|207|dre:100008376|myosin heavy chain	GO:0016459//myosin complex	GO:0003779//actin binding;GO:0005524//ATP binding;GO:0003774//motor activity	-	gi|260159638|gb|ACX32476.1|/1.56217e-54/myosin high-temperature type S1 heavy chain [Hypophthalmichthys molitrix]
Unigene42429_Stages_mix	9.69114	0.913333	-	-	-	-	gi|61403213|gb|AAH91871.1|/7.78619e-22/Zgc:112945 [Danio rerio]
Unigene18791_Stages_mix	-9.78274	0.922533	K06237|1|3e-50|196|dre:323561|collagen, type IV, alpha	-	-	-	gi|181331962|ref|NP_001116702.1|/3.40736e-49/collagen alpha-5(IV) chain precursor [Danio rerio]
Unigene19058_Stages_mix	8.99832	0.809445	-	-	-	-	gi|326668369|ref|XP_700727.5|/2.56545e-57/PREDICTED: protein SZT2-like [Danio rerio]
Unigene8616_Stages_mix	-9.4104	0.877744	K01794|1|5e-49|192|dre:568713|chondroitin-glucuronate 5-epimerase [EC:5.1.3.19]	-	-	-	gi|71834588|ref|NP_001025396.1|/3.71699e-48/dermatan-sulfate epimerase precursor [Danio rerio]
Unigene632_Stages_mix	-9.40496	0.877127	-	-	-	-	-
Unigene10367_Stages_mix	9.06316	0.822066	K10380|1|4e-71|266|dre:568926|ankyrin	-	-	-	gi|348544355|ref|XP_003459647.1|/3.19707e-71/PREDICTED: ankyrin-2 [Oreochromis niloticus]
Unigene774_Stages_mix	-9.05878	0.821297	K08077|1|9e-46|181|dre:559149|UDP-sugar diphosphatase [EC:3.6.1.45]	-	GO:0046872//metal ion binding;GO:0008768//UDP-sugar diphosphatase activity;GO:0005515//protein binding;GO:0047631//ADP-ribose diphosphatase activity	-	gi|115529107|gb|AAI24645.1|/8.51623e-45/Si:dkey-77p13.2 protein [Danio rerio]
Unigene19321_Stages_mix	9.2347	0.850792	-	-	-	-	-
Unigene15365_Stages_mix	-9.26158	0.85576	-	-	-	-	-
Unigene34674_Stages_mix	-8.96444	0.803448	-	-	-	-	-
Unigene22928_Stages_mix	-9.42062	0.879086	-	-	-	-	gi|71534093|gb|AAH99984.1|/3.10881e-10/Trophoblast glycoprotein-like [Danio rerio]
Unigene12787_Stages_mix	-11.1568	0.983212	-	-	-	-	gi|68426327|ref|XP_697410.1|/2.35846e-78/PREDICTED: hypothetical protein LOC568958 [Danio rerio]
Unigene16736_Stages_mix	-9.84294	0.928216	K03875|1|1e-47|187|dre:563708|F-box and leucine-rich repeat protein 1 (S-phase kinase-associated protein 2)	GO:0019005//SCF ubiquitin ligase complex	GO:0042802//identical protein binding;GO:0004842//ubiquitin-protein ligase activity	GO:0006511//ubiquitin-dependent protein catabolic process;GO:0000209//protein polyubiquitination;GO:0051726//regulation of cell cycle;GO:0000086//G2/M transition of mitotic cell cycle;GO:0033148//positive regulation of intracellular estrogen receptor signaling pathway;GO:0000082//G1/S transition of mitotic cell cycle;GO:0071460//cellular response to cell-matrix adhesion;GO:0048661//positive regul…	gi|130496750|ref|NP_001076306.1|/1.21886e-46/S-phase kinase-associated protein 2 (p45) [Danio rerio]
Unigene32314_Stages_mix	-9.22944	0.850056	-	-	-	-	-
Unigene34047_Stages_mix	7.64057	0.85694	K13959|1|2e-177|622|dre:559083|kelch-like protein 38	-	-	-	gi|125839930|ref|XP_691797.2|/0/PREDICTED: kelch-like protein 38-like [Danio rerio]
Unigene16336_Stages_mix	-9.37023	0.872061	K13190|1|8e-45|178|gga:770664|RNA-binding protein 15	-	GO:0003676//nucleic acid binding;GO:0000166//nucleotide binding	-	gi|167621548|ref|NP_001108062.1|/5.036e-53/RNA binding motif protein 15B [Danio rerio]
Unigene9793_Stages_mix	-9.35332	0.869247	-	-	-	-	gi|47086165|ref|NP_998102.1|/7.04797e-07/protein L-Myc-1a [Danio rerio]
Unigene1642_Stages_mix	10.0342	0.943781	-	-	-	-	gi|326666151|ref|XP_001339641.3|/2.24609e-45/PREDICTED: UNC93-like protein MFSD11-like [Danio rerio]
Unigene4526_Stages_mix	-9.38198	0.873782	-	-	-	-	-
Unigene8361_Stages_mix	-9.21612	0.848021	K05111|1|7e-35|145|mdo:100025347|Eph receptor B2 [EC:2.7.10.1]	GO:0030425//dendrite;GO:0043025//neuronal cell body;GO:0030424//axon;GO:0005887//integral to plasma membrane	GO:0005102//receptor binding;GO:0005005//transmembrane-ephrin receptor activity;GO:0008046//axon guidance receptor activity;GO:0005524//ATP binding	GO:0001525//angiogenesis;GO:0048593//camera-type eye morphogenesis;GO:0060021//palate development;GO:0050771//negative regulation of axonogenesis;GO:0007612//learning;GO:0048013//ephrin receptor signaling pathway;GO:0071679//commissural neuron axon guidance;GO:0001655//urogenital system development;GO:0042472//inner ear morphogenesis;GO:0060997//dendritic spine morphogenesis;GO:0048170//positive …	gi|74315914|ref|NP_001028266.1|/7.37262e-36/eph receptor B2b precursor [Danio rerio]
Unigene22930_Stages_mix	8.97506	0.804975	K14724|1|2e-32|137|dre:494043|solute carrier family 9 (sodium/hydrogen exchanger), member 8	GO:0016021//integral to membrane;GO:0000139//Golgi membrane	GO:0015385//sodium:hydrogen antiporter activity;GO:0015386//potassium:hydrogen antiporter activity	GO:0006813//potassium ion transport;GO:0035725//sodium ion transmembrane transport;GO:0015992//proton transport;GO:0051453//regulation of intracellular pH	gi|56693243|ref|NP_001008586.1|/1.8364e-31/sodium/hydrogen exchanger 8 precursor [Danio rerio]
Unigene25011_Stages_mix	-9.57411	0.899435	K02178|1|3e-36|150|dre:100307076|checkpoint serine/threonine-protein kinase [EC:2.7.11.1]	GO:0000777//condensed chromosome kinetochore;GO:0005829//cytosol	GO:0005515//protein binding;GO:0004672//protein kinase activity	GO:0007063//regulation of sister chromatid cohesion;GO:0000236//mitotic prometaphase;GO:0016310//phosphorylation;GO:0007094//mitotic spindle assembly checkpoint	gi|326676926|ref|XP_002665685.2|/2.74897e-35/PREDICTED: mitotic checkpoint serine/threonine-protein kinase BUB1 [Danio rerio]
Unigene19206_Stages_mix	-8.98459	0.807139	-	-	-	-	-
Unigene20050_Stages_mix	8.99507	0.808947	K15688|1|2e-62|237|dre:100004181|E3 ubiquitin-protein ligase MUL1 [EC:6.3.2.19]	GO:0005777//peroxisome;GO:0005730//nucleolus;GO:0031307//integral to mitochondrial outer membrane	GO:0004871//signal transducer activity;GO:0008270//zinc ion binding;GO:0019789//SUMO ligase activity;GO:0004842//ubiquitin-protein ligase activity;GO:0031625//ubiquitin protein ligase binding;GO:0042802//identical protein binding	GO:0010637//negative regulation of mitochondrial fusion;GO:0090141//positive regulation of mitochondrial fission;GO:0007257//activation of JUN kinase activity;GO:0051646//mitochondrion localization;GO:0006919//activation of cysteine-type endopeptidase activity involved in apoptotic process;GO:0050821//protein stabilization;GO:0043123//positive regulation of I-kappaB kinase/NF-kappaB cascade;GO:00…	gi|148922854|ref|NP_001092230.1|/1.70157e-61/mitochondrial ubiquitin ligase activator of NFKB 1 [Danio rerio]
Unigene17253_Stages_mix	-9.3038	0.862363	-	-	-	-	gi|326672463|ref|XP_003199672.1|/2.02392e-33/PREDICTED: NHL repeat-containing protein 2-like [Danio rerio]
Unigene2309_Stages_mix	-9.69783	0.91395	-	-	-	-	gi|326675469|ref|XP_003200362.1|/6.46832e-48/PREDICTED: keratinocyte-associated protein 3-like [Danio rerio]
Unigene1015_Stages_mix	-9.87478	0.930954	-	-	GO:0008270//zinc ion binding	-	gi|50539708|ref|NP_001002324.1|/1.31281e-45/probable palmitoyltransferase ZDHHC24 [Danio rerio]
Unigene20488_Stages_mix	-8.97004	0.804065	-	GO:0005739//mitochondrion;GO:0005634//nucleus	-	GO:2001171//positive regulation of ATP biosynthetic process;GO:2000379//positive regulation of reactive oxygen species metabolic process;GO:0051881//regulation of mitochondrial membrane potential;GO:0070584//mitochondrion morphogenesis;GO:0071356//cellular response to tumor necrosis factor;GO:0001933//negative regulation of protein phosphorylation;GO:0090005//negative regulation of establishment …	gi|432892512|ref|XP_004075817.1|/3.66587e-27/PREDICTED: PTB-containing, cubilin and LRP1-interacting protein-like [Oryzias latipes]
Unigene25507_Stages_mix	-9.9956	0.940891	K14555|1|7e-46|182|dre:492761|U3 small nucleolar RNA-associated protein 13	GO:0032040//small-subunit processome;GO:0005634//nucleus	-	GO:0030098//lymphocyte differentiation;GO:0048538//thymus development;GO:0006364//rRNA processing;GO:0010564//regulation of cell cycle process	gi|55925323|ref|NP_001007403.1|/6.68518e-45/transducin beta-like protein 3 [Danio rerio]
Unigene45449_Stages_mix	-8.95465	0.801435	K12366|1|7e-19|92.4|ssc:100522109|engulfment and cell motility protein 1	GO:0005856//cytoskeleton	GO:0005543//phospholipid binding	GO:0006909//phagocytosis	gi|410920557|ref|XP_003973750.1|/3.40634e-33/PREDICTED: engulfment and cell motility protein 2-like [Takifugu rubripes]
Unigene45495_Stages_mix	-10.4973	0.967355	K08077|1|2e-34|144|dre:559149|UDP-sugar diphosphatase [EC:3.6.1.45]	GO:0005737//cytoplasm	GO:0046872//metal ion binding;GO:0008768//UDP-sugar diphosphatase activity;GO:0047631//ADP-ribose diphosphatase activity	-	gi|113678297|ref|NP_001038353.1|/1.53316e-33/uridine diphosphate glucose pyrophosphatase [Danio rerio]
Unigene15923_Stages_mix	-9.61047	0.904273	K09206|1|1e-57|221|dre:562670|krueppel-like factor 5	GO:0005622//intracellular	GO:0008270//zinc ion binding;GO:0003676//nucleic acid binding	-	gi|89130531|gb|AAI14291.1|/9.83403e-57/Zgc:136851 [Danio rerio]
Unigene39013_Stages_mix	-9.40558	0.877149	-	-	-	-	-
Unigene5246_Stages_mix	-9.31904	0.864485	K09306|1|1e-57|221|acs:100557411|homeobox protein HoxA/B/C6	GO:0005634//nucleus	GO:0003700//sequence-specific DNA binding transcription factor activity;GO:0043565//sequence-specific DNA binding	GO:0007275//multicellular organismal development;GO:0006355//regulation of transcription, DNA-dependent	gi|190339031|gb|AAI63163.1|/2.29676e-74/Hoxc6b protein [Danio rerio]
Unigene19420_Stages_mix	-9.25538	0.854537	-	-	GO:0008270//zinc ion binding	-	gi|189529979|ref|XP_688827.3|/1.60414e-38/PREDICTED: si:dkey-97i18.2 [Danio rerio]
Unigene44778_Stages_mix	10.2199	0.954832	K09269|1|3e-50|196|dre:567413|transcription factor SOX5/6/13 (SOX group D)	GO:0005634//nucleus	GO:0046982//protein heterodimerization activity;GO:0044212//transcription regulatory region DNA binding;GO:0003700//sequence-specific DNA binding transcription factor activity	GO:0048709//oligodendrocyte differentiation;GO:0032332//positive regulation of chondrocyte differentiation;GO:0045165//cell fate commitment;GO:2000741//positive regulation of mesenchymal stem cell differentiation;GO:0045892//negative regulation of transcription, DNA-dependent;GO:0061036//positive regulation of cartilage development;GO:0071560//cellular response to transforming growth factor beta …	gi|190339896|gb|AAI63449.1|/9.0699e-50/SRY-box containing gene 5 [Danio rerio]
Unigene33795_Stages_mix	8.94966	0.800212	-	-	-	-	-
Unigene10292_Stages_mix	9.1002	0.828517	K04510|1|2e-32|137|dre:403076|vang-like	GO:0016021//integral to membrane	-	GO:0007275//multicellular organismal development	gi|190339828|gb|AAI63391.1|/1.89433e-31/Vang-like 1 (van gogh, Drosophila) [Danio rerio]
Unigene14022_Stages_mix	-9.32	0.864485	-	-	-	GO:0007050//cell cycle arrest	gi|348512911|ref|XP_003443986.1|/2.66369e-38/PREDICTED: growth arrest-specific protein 2-like [Oreochromis niloticus]
Unigene9400_Stages_mix	9.1613	0.838821	K08269|1|1e-35|148|dre:100037316|unc51-like kinase [EC:2.7.11.1]	GO:0000407//pre-autophagosomal structure	GO:0004674//protein serine/threonine kinase activity;GO:0005524//ATP binding;GO:0005515//protein binding	GO:0045879//negative regulation of smoothened signaling pathway;GO:0045880//positive regulation of smoothened signaling pathway;GO:0046777//protein autophosphorylation;GO:0006914//autophagy;GO:0090398//cellular senescence	gi|148237566|ref|NP_001082941.1|/8.17182e-35/serine/threonine-protein kinase ULK3 [Danio rerio]
Unigene2005_Stages_mix	9.14373	0.836039	K11715|1|1e-47|187|dre:567021|serine/threonine-protein kinase/endoribonuclease IRE2 [EC:2.7.11.1 3.1.26.-];K08852|2|2e-26|117|tgu:100224514|serine/threonine-protein kinase/endoribonuclease IRE1 [EC:2.7.11.1 3.1.26.-]	-	GO:0005524//ATP binding;GO:0004540//ribonuclease activity;GO:0004674//protein serine/threonine kinase activity	GO:0006468//protein phosphorylation;GO:0006397//mRNA processing	gi|292609464|ref|XP_001919350.2|/1.18834e-46/PREDICTED: serine/threonine-protein kinase/endoribonuclease IRE1 [Danio rerio]
CL2165.Contig1_Stages_mix	9.17491	0.840845	-	-	-	-	gi|326681119|ref|XP_001920359.3|/1.37563e-10/PREDICTED: GTPase IMAP family member 8-like [Danio rerio]
Unigene579_Stages_mix	9.28801	0.85996	-	GO:0005829//cytosol;GO:0005886//plasma membrane	GO:0005543//phospholipid binding;GO:0005070//SH3/SH2 adaptor activity;GO:0005158//insulin receptor binding	GO:0045719//negative regulation of glycogen biosynthetic process;GO:0046325//negative regulation of glucose import;GO:0048009//insulin-like growth factor receptor signaling pathway;GO:0042327//positive regulation of phosphorylation;GO:0030178//negative regulation of Wnt receptor signaling pathway;GO:0042326//negative regulation of phosphorylation;GO:0046627//negative regulation of insulin recepto…	gi|189529500|ref|XP_690519.3|/3.70674e-40/PREDICTED: growth factor receptor-bound protein 10 [Danio rerio]
Unigene1518_Stages_mix	-9.01296	0.812627	-	-	-	-	gi|348542239|ref|XP_003458593.1|/5.33474e-10/PREDICTED: hypothetical protein LOC100697469 [Oreochromis niloticus]
Unigene17735_Stages_mix	-9.28864	0.85996	-	-	-	-	-
Unigene15399_Stages_mix	-9.02315	0.814532	-	GO:0005737//cytoplasm;GO:0005886//plasma membrane	GO:0005089//Rho guanyl-nucleotide exchange factor activity;GO:0004871//signal transducer activity;GO:0005515//protein binding	GO:0043542//endothelial cell migration;GO:0043123//positive regulation of I-kappaB kinase/NF-kappaB cascade;GO:0050790//regulation of catalytic activity	gi|410900332|ref|XP_003963650.1|/2.92217e-32/PREDICTED: pleckstrin homology domain-containing family G member 5-like [Takifugu rubripes]
CL430.Contig2_Stages_mix	-9.47995	0.887399	K11650|1|1e-36|151|dre:564317|SWI/SNF-related matrix-associated actin-dependent regulator of chromatin subfamily D	-	-	-	gi|125830656|ref|XP_692749.2|/9.44809e-36/PREDICTED: SWI/SNF-related matrix-associated actin-dependent regulator of chromatin subfamily D member 2 [Danio rerio]
Unigene11621_Stages_mix	-9.16407	0.839232	-	-	-	-	-
Unigene2017_Stages_mix	-10.038	0.943975	-	GO:0016020//membrane	GO:0016491//oxidoreductase activity	GO:0055114//oxidation-reduction process	gi|165972399|ref|NP_001107050.1|/8.36746e-32/FAD-dependent oxidoreductase domain-containing protein 1 [Danio rerio]
Unigene10987_Stages_mix	12.7631	0.993884	K11651|1|3e-07|56.6|dvi:Dvir_GJ14880|SWI/SNF-related matrix-associated actin-dependent regulator of chromatin subfamily E, member 1;K12200|2|3e-07|56.6|cin:100187545|programmed cell death 6-interacting protein;K14007|3|4e-07|55.8|cin:100181473|protein transport protein SEC24;K14398|5|8e-06|51.6|tca:658420|cleavage and polyadenylation specificity factor subunit 6/7	-	-	GO:0044699	gi|148237914|ref|NP_001082885.1|/1.28645e-85/uncharacterized protein LOC567653 precursor [Danio rerio]
Unigene19138_Stages_mix	-9.71488	0.915628	K06775|1|2e-35|147|dre:445374|neuronal growth regulator 1	GO:0031225//anchored to membrane;GO:0043025//neuronal cell body;GO:0030425//dendrite;GO:0005886//plasma membrane	GO:0042802//identical protein binding	GO:0007155//cell adhesion	gi|51467938|ref|NP_001003851.1|/2.33987e-34/neuronal growth regulator 1 precursor [Danio rerio]
Unigene39474_Stages_mix	-9.52997	0.893904	K15187|1|1e-76|284|dre:678639|YEATS domain-containing protein 1/3	GO:0005730//nucleolus;GO:0005737//cytoplasm	GO:0005515//protein binding	GO:0006355//regulation of transcription, DNA-dependent;GO:0006469//negative regulation of protein kinase activity	gi|94536693|ref|NP_001035474.1|/9.2937e-76/uncharacterized protein LOC678639 [Danio rerio]
Unigene15539_Stages_mix	-9.29563	0.861053	-	-	-	-	-
Unigene5645_Stages_mix	-10.1844	0.953122	K02685|1|9e-41|165|dre:407653|DNA primase large subunit [EC:2.7.7.-]	GO:0005654//nucleoplasm;GO:0030894//replisome	GO:0046872//metal ion binding;GO:0003896//DNA primase activity;GO:0003677//DNA binding;GO:0051539//4 iron, 4 sulfur cluster binding	GO:0000084//S phase of mitotic cell cycle;GO:0006269//DNA replication, synthesis of RNA primer;GO:0006271//DNA strand elongation involved in DNA replication;GO:0006270//DNA replication initiation;GO:0032201//telomere maintenance via semi-conservative replication;GO:0000082//G1/S transition of mitotic cell cycle;GO:0000722//telomere maintenance via recombination	gi|47550859|ref|NP_999947.1|/8.43574e-40/DNA primase large subunit [Danio rerio]
Unigene14174_Stages_mix	-9.17881	0.841744	K00281|1|2e-54|210|dre:321621|glycine dehydrogenase [EC:1.4.4.2]	-	GO:0004375//glycine dehydrogenase (decarboxylating) activity;GO:0030170//pyridoxal phosphate binding	GO:0006546//glycine catabolic process;GO:0055114//oxidation-reduction process	gi|41054671|ref|NP_955848.1|/2.22777e-53/glycine dehydrogenase [decarboxylating], mitochondrial [Danio rerio]
Unigene44933_Stages_mix	8.98107	0.805916	K10594|1|7e-14|75.9|acs:100554645|E3 ubiquitin-protein ligase HERC1 [EC:6.3.2.19]	-	-	-	gi|326677630|ref|XP_003200872.1|/3.28278e-36/PREDICTED: probable E3 ubiquitin-protein ligase HERC1-like [Danio rerio]
Unigene43896_Stages_mix	9.16468	0.839232	-	-	-	-	-
Unigene16414_Stages_mix	-9.86742	0.930337	K08220|1|8e-39|158|dre:562595|MFS transporter, FLVCR family, feline leukemia virus subgroup C receptor-related protein	GO:0016021//integral to membrane;GO:0005886//plasma membrane	GO:0015232//heme transporter activity	GO:0055085//transmembrane transport;GO:0046620//regulation of organ growth;GO:0035264//multicellular organism growth;GO:0048536//spleen development;GO:0097037//heme export;GO:0030218//erythrocyte differentiation;GO:0060323//head morphogenesis;GO:0042733//embryonic digit morphogenesis;GO:0001701//in utero embryonic development	gi|70887683|ref|NP_001020693.1|/7.85183e-38/feline leukemia virus subgroup C receptor-related protein 1 [Danio rerio]
Unigene45945_Stages_mix	9.48744	0.88846	K08493|1|1e-49|194|dre:394011|vesicle transport through interaction with t-SNAREs 1	GO:0016020//membrane	-	GO:0016192//vesicle-mediated transport;GO:0006886//intracellular protein transport	gi|41054742|ref|NP_957330.1|/9.89079e-49/vesicle transport through interaction with t-SNAREs homolog 1B [Danio rerio]
Unigene10516_Stages_mix	9.04268	0.818137	-	-	-	-	-
Unigene21397_Stages_mix	-9.03579	0.817076	-	-	-	-	-
Unigene44408_Stages_mix	-9.46612	0.88557	K04242|1|5e-51|199|dre:323641|adrenomedullin receptor	GO:0016021//integral to membrane	GO:0004930//G-protein coupled receptor activity	GO:0007186//G-protein coupled receptor signaling pathway	gi|66472748|ref|NP_001018314.1|/5.2568e-50/G-protein coupled receptor 182 [Danio rerio]
Unigene40996_Stages_mix	-9.42701	0.879984	-	GO:0016021//integral to membrane	-	-	gi|62955101|ref|NP_001017562.1|/2.41427e-71/lipoma HMGIC fusion partner-like 2b [Danio rerio]
Unigene10272_Stages_mix	9.46117	0.885093	-	-	-	-	-
Unigene43080_Stages_mix	9.20793	0.846344	-	-	-	-	-
Unigene43847_Stages_mix	10.0176	0.942579	-	-	-	-	gi|167736367|ref|NP_001018404.2|/1.38669e-34/tetratricopeptide repeat protein 39C [Danio rerio]
Unigene36461_Stages_mix	-9.14729	0.836537	-	-	-	-	-
Unigene15989_Stages_mix	-8.98624	0.807259	K13719|1|1e-22|105|dre:550411|ubiquitin thioesterase OTU1 [EC:3.1.2.-]	GO:0005622//intracellular	GO:0008270//zinc ion binding;GO:0004843//ubiquitin-specific protease activity	GO:0030433//ER-associated protein catabolic process;GO:0006520//cellular amino acid metabolic process;GO:0070536//protein K63-linked deubiquitination;GO:0030968//endoplasmic reticulum unfolded protein response;GO:0071108//protein K48-linked deubiquitination	gi|432860026|ref|XP_004069354.1|/1.04498e-21/PREDICTED: ubiquitin thioesterase OTU1-like [Oryzias latipes]
Unigene24750_Stages_mix	10.6371	0.971944	K10345|1|2e-53|207|dre:100005459|SPRY domain-containing SOCS box protein 3	-	-	GO:0016567//protein ubiquitination;GO:0035556//intracellular signal transduction	gi|326679890|ref|XP_001344513.2|/1.91923e-52/PREDICTED: SPRY domain-containing SOCS box protein 3-like, partial [Danio rerio]
Unigene14341_Stages_mix	-9.0062	0.81122	-	-	-	-	-
Unigene12103_Stages_mix	-9.69431	0.913571	-	GO:0005576//extracellular region	GO:0003993//acid phosphatase activity	-	gi|50539920|ref|NP_001002430.1|/4.05533e-34/acid phosphatase-like protein 2 precursor [Danio rerio]
Unigene45884_Stages_mix	9.22385	0.849147	-	-	-	-	-
Unigene21206_Stages_mix	-8.96036	0.802485	-	-	-	-	gi|292616243|ref|XP_684543.3|/4.2974e-28/PREDICTED: zinc finger protein 280D [Danio rerio]
Unigene2013_Stages_mix	9.78268	0.922533	-	GO:0016021//integral to membrane	-	-	gi|62955129|ref|NP_001017576.1|/8.92512e-58/LMBR1 domain containing 2a [Danio rerio]
Unigene22987_Stages_mix	-9.71509	0.915628	-	-	-	-	-
Unigene3856_Stages_mix	-9.09142	0.826655	-	GO:0005622//intracellular	GO:0046872//metal ion binding	GO:0035556//intracellular signal transduction	gi|41054509|ref|NP_955925.1|/4.81391e-64/rac GTPase-activating protein 1 [Danio rerio]
Unigene38445_Stages_mix	-10.5436	0.968784	K05103|1|1e-47|187|dre:30689|Eph receptor A2 [EC:2.7.10.1]	GO:0005887//integral to plasma membrane	GO:0005524//ATP binding;GO:0005003//ephrin receptor activity	GO:0006468//protein phosphorylation;GO:0048013//ephrin receptor signaling pathway	gi|42734371|ref|NP_571490.1|/1.22235e-46/ephrin type-A receptor 2 precursor [Danio rerio]
Unigene19661_Stages_mix	-9.55019	0.896404	K02607|1|2e-33|140|dre:406479|origin recognition complex subunit 5	GO:0000808//origin recognition complex;GO:0005634//nucleus	-	GO:0006260//DNA replication	gi|47085993|ref|NP_998363.1|/2.16927e-32/origin recognition complex subunit 5 [Danio rerio]
Unigene1294_Stages_mix	9.16536	0.839254	K04575|1|2e-21|100|dre:100318899|amyotrophic lateral sclerosis 2 (juvenile)	-	-	-	gi|326668450|ref|XP_002662342.2|/1.90479e-20/PREDICTED: alsin [Danio rerio]
Unigene40652_Stages_mix	10.1538	0.951444	-	GO:0005739//mitochondrion	GO:0016740//transferase activity	GO:0008152//metabolic process	gi|348516583|ref|XP_003445818.1|/1.12693e-12/PREDICTED: mitochondrial ribonuclease P protein 1-like [Oreochromis niloticus]
Unigene22845_Stages_mix	9.35702	0.869918	K15116|1|5e-41|166|dre:436940|solute carrier family 25, member 33/36	GO:0005743//mitochondrial inner membrane;GO:0016021//integral to membrane	-	GO:0032355//response to estradiol stimulus;GO:0055085//transmembrane transport	gi|50540402|ref|NP_001002667.1|/5.00034e-40/solute carrier family 25 member 36-A [Danio rerio]
Unigene15598_Stages_mix	-9.26698	0.856583	K12015|1|5e-07|53.1|oaa:100078514|tripartite motif-containing protein 39;K12014|2|4e-06|50.1|pon:100433001|tripartite motif-containing protein 38;K11998|3|9e-06|48.9|aml:100477371|tripartite motif-containing protein 4	-	-	-	gi|348513781|ref|XP_003444420.1|/1.16368e-41/PREDICTED: zinc-binding protein A33-like [Oreochromis niloticus]
Unigene29233_Stages_mix	-9.47238	0.886295	-	-	-	-	-
Unigene2318_Stages_mix	-8.96507	0.803524	K12324|1|3e-19|93.6|gga:100859339|atrial natriuretic peptide receptor B [EC:4.6.1.2];K12323|2|7e-17|85.9|cfa:490455|atrial natriuretic peptide receptor A [EC:4.6.1.2]	GO:0005886//plasma membrane	GO:0004383//guanylate cyclase activity;GO:0017046//peptide hormone binding;GO:0016941//natriuretic peptide receptor activity;GO:0005525//GTP binding;GO:0005524//ATP binding	GO:0051716//cellular response to stimulus;GO:0006182//cGMP biosynthetic process	gi|1703312|sp|P55202.1|ANPRB_ANGJA/4.39639e-33/RecName: Full=Atrial natriuretic peptide receptor 2; AltName: Full=Atrial natriuretic peptide receptor type B; Short=ANP-B; Short=ANPR-B; Short=NPR-B; AltName: Full=Guanylate cyclase B; Short=GC-B; Flags: Precursor
Unigene9462_Stages_mix	-9.83629	0.927556	K08625|1|2e-46|184|dre:564734|a disintegrin and metalloproteinase with thrombospondin motifs 10 [EC:3.4.24.-];K08621|5|8e-34|142|mdo:100018806|a disintegrin and metalloproteinase with thrombospondin motifs 6 [EC:3.4.24.-]	-	-	-	gi|181332992|ref|NP_001116746.1|/1.75975e-45/A disintegrin and metalloproteinase with thrombospondin motifs 10 precursor [Danio rerio]
Unigene18176_Stages_mix	-8.95056	0.800807	K14571|1|1e-26|118|dre:406805|ribosome biogenesis ATPase	GO:0005737//cytoplasm;GO:0005730//nucleolus;GO:0016235//aggresome	GO:0005524//ATP binding;GO:0017111//nucleoside-triphosphatase activity	-	gi|47087311|ref|NP_998649.1|/1.19245e-25/nuclear valosin-containing protein-like [Danio rerio]
Unigene21531_Stages_mix	9.22324	0.974575	-	-	-	-	gi|223646089|ref|NP_001138711.1|/6.25616e-47/secretory calcium-binding phosphoprotein 7 precursor [Danio rerio]
Unigene38360_Stages_mix	9.11099	0.830443	-	-	-	-	-
Unigene37871_Stages_mix	9.23564	0.851258	-	-	-	-	-
Unigene15356_Stages_mix	-10.3713	0.962506	K06084|1|8e-21|99.0|dre:553341|F-box protein 20	-	-	-	gi|319996634|ref|NP_001038909.2|/8.75776e-45/LIM domain only 7b [Danio rerio]
Unigene5226_Stages_mix	8.96696	0.803524	-	-	-	-	-
Unigene43768_Stages_mix	-9.18015	0.841744	-	GO:0005578//proteinaceous extracellular matrix	GO:0005539//glycosaminoglycan binding	GO:0044763	gi|125847898|ref|XP_001336747.1|/3.96951e-34/PREDICTED: coiled-coil domain-containing protein 80 [Danio rerio]
Unigene12568_Stages_mix	-9.25365	0.854007	-	-	-	-	-
Unigene21740_Stages_mix	8.98759	0.807865	-	-	-	-	-
Unigene9575_Stages_mix	-9.2	0.845131	K14772|1|4e-38|156|dre:557849|U3 small nucleolar RNA-associated protein 20	-	-	GO:0006364//rRNA processing	gi|326680823|ref|XP_001920500.3|/3.86423e-37/PREDICTED: small subunit processome component 20 homolog, partial [Danio rerio]
Unigene41770_Stages_mix	9.48474	0.887875	-	-	-	-	-
Unigene619_Stages_mix	-9.98492	0.940036	K10264|1|5e-30|129|dre:100136859|F-box and WD-40 domain protein 8	-	-	-	gi|167621522|ref|NP_001108050.1|/5.0901e-29/F-box/WD repeat-containing protein 8 [Danio rerio]
Unigene39952_Stages_mix	-9.52135	0.892973	K09236|1|2e-48|190|dre:565811|teashirt	GO:0005634//nucleus	GO:0008270//zinc ion binding;GO:0043565//sequence-specific DNA binding;GO:0003700//sequence-specific DNA binding transcription factor activity;GO:0003682//chromatin binding	GO:0045892//negative regulation of transcription, DNA-dependent	gi|306482582|ref|NP_001182336.1|/1.82815e-47/teashirt homolog 3 [Danio rerio]
Unigene6920_Stages_mix	9.48928	0.888741	-	-	-	-	-
Unigene1348_Stages_mix	-9.14562	0.83605	K00894|1|3e-38|156|dre:555330|ethanolamine kinase [EC:2.7.1.82]	GO:0005829//cytosol	GO:0005524//ATP binding;GO:0004305//ethanolamine kinase activity	GO:0006646//phosphatidylethanolamine biosynthetic process;GO:0016310//phosphorylation;GO:0044281//small molecule metabolic process	gi|77681590|ref|NP_001029347.1|/2.94506e-37/ethanolamine kinase 2 [Danio rerio]
Unigene1899_Stages_mix	-9.29977	0.861714	K07199|1|6e-39|159|dre:436905|5'-AMP-activated protein kinase, regulatory beta subunit	GO:0005634//nucleus	GO:0016301//kinase activity	GO:0016310//phosphorylation	gi|348505208|ref|XP_003440153.1|/2.0562e-38/PREDICTED: 5'-AMP-activated protein kinase subunit beta-1-like isoform 2 [Oreochromis niloticus]
Unigene34245_Stages_mix	9.1752	0.840878	-	-	-	-	gi|292621875|ref|XP_002664804.1|/2.85307e-08/PREDICTED: sarcolipin-like [Danio rerio]
Unigene16488_Stages_mix	-9.25953	0.855403	-	-	-	-	-
Unigene33753_Stages_mix	-9.12399	0.832424	-	-	-	-	-
Unigene1454_Stages_mix	-9.27813	0.858326	K02649|1|1e-08|58.5|bfo:BRAFLDRAFT_91712|phosphoinositide-3-kinase, regulatory subunit;K10360|2|2e-07|54.3|dre:560956|myosin IX;K04450|4|1e-06|52.0|ptr:739083|activating transcription factor 2	-	-	-	gi|292626350|ref|XP_683585.4|/3.1269e-55/PREDICTED: minor histocompatibility protein HA-1 [Danio rerio]
Unigene22831_Stages_mix	9.05707	0.821297	K01046|1|8e-12|68.9|acs:100555250|triacylglycerol lipase [EC:3.1.1.3];K01059|3|1e-10|65.1|aml:100482804|lipoprotein lipase [EC:3.1.1.34]	-	-	-	gi|326678482|ref|XP_002666287.2|/1.23344e-27/PREDICTED: lipoprotein lipase-like [Danio rerio]
Unigene28647_Stages_mix	-9.32468	0.865177	-	-	-	-	gi|410897655|ref|XP_003962314.1|/4.68597e-06/PREDICTED: DNA (cytosine-5)-methyltransferase 3A-like [Takifugu rubripes]
Unigene39032_Stages_mix	9.0944	0.827467	K07874|1|3e-18|90.5|hmg:100200826|Ras-related protein Rab-1A	GO:0005739//mitochondrion;GO:0016020//membrane;GO:0005783//endoplasmic reticulum;GO:0005794//Golgi apparatus	GO:0003924//GTPase activity;GO:0005525//GTP binding	GO:0016192//vesicle-mediated transport;GO:0007264//small GTPase mediated signal transduction;GO:0006184//GTP catabolic process;GO:0015031//protein transport	gi|329185063|ref|NP_001002129.2|/6.78987e-18/ras-related protein-like [Danio rerio]
Unigene11223_Stages_mix	9.72467	0.916818	-	-	-	-	-
Unigene24590_Stages_mix	-8.99711	0.809445	-	GO:0016021//integral to membrane;GO:0008021//synaptic vesicle	GO:0005215//transporter activity	GO:0006810//transport	gi|47086699|ref|NP_997834.1|/2.48642e-23/synaptophysin-like 2b [Danio rerio]
CL2508.Contig2_Stages_mix	9.39606	0.875969	-	-	-	-	gi|62955753|ref|NP_001017889.1|/1.78697e-10/uncharacterized protein LOC550588 [Danio rerio]
Unigene17652_Stages_mix	-10.8871	0.978439	K07610|1|7e-13|72.4|ssc:396725|desmin	-	-	-	gi|148745136|gb|AAI42778.1|/3.95865e-34/LOC572200 protein [Danio rerio]
Unigene20038_Stages_mix	-9.32804	0.865697	K13667|1|3e-18|90.5|spu:577218|protein glucosyltransferase [EC:2.4.1.-]	GO:0005788//endoplasmic reticulum lumen	-	-	gi|56207656|emb|CAI20990.1|/1.64196e-67/novel protein (zgc:56065) [Danio rerio]
Unigene22833_Stages_mix	-10.4434	0.965374	-	-	-	-	gi|292626888|ref|XP_684531.2|/3.4241e-78/PREDICTED: perlwapin [Danio rerio]
Unigene20081_Stages_mix	9.08523	0.825757	K14966|1|5e-36|149|dre:564853|host cell factor	GO:0048188//Set1C/COMPASS complex;GO:0005730//nucleolus;GO:0070461//SAGA-type complex;GO:0005671//Ada2/Gcn5/Ada3 transcription activator complex;GO:0043025//neuronal cell body;GO:0070688//MLL5-L complex;GO:0071339//MLL1 complex;GO:0005739//mitochondrion	GO:0043995//histone acetyltransferase activity (H4-K5 specific);GO:0046972//histone acetyltransferase activity (H4-K16 specific);GO:0043996//histone acetyltransferase activity (H4-K8 specific);GO:0003713//transcription coactivator activity;GO:0042802//identical protein binding;GO:0003700//sequence-specific DNA binding transcription factor activity;GO:0003682//chromatin binding	GO:0019046//release from viral latency;GO:0000122//negative regulation of transcription from RNA polymerase II promoter;GO:0010628//positive regulation of gene expression;GO:0050821//protein stabilization;GO:0043254//regulation of protein complex assembly;GO:0043984//histone H4-K16 acetylation;GO:0045787//positive regulation of cell cycle;GO:0043982//histone H4-K8 acetylation;GO:0043981//histone …	gi|146218402|gb|AAI39849.1|/4.79162e-35/Hcfc1a protein [Danio rerio]
Unigene12738_Stages_mix	9.06117	0.821676	-	-	-	GO:0007219//Notch signaling pathway	gi|62465505|gb|AAX83258.1|/1.10328e-15/vessel-specific 1 [Danio rerio]
Unigene8530_Stages_mix	-9.58357	0.900615	-	-	-	-	-
Unigene42860_Stages_mix	-9.30121	0.862006	-	-	-	-	-
Unigene35520_Stages_mix	-8.99079	0.80833	-	-	-	-	-
Unigene34548_Stages_mix	-9.48345	0.887875	-	-	-	-	-
Unigene4224_Stages_mix	9.15623	0.838118	-	GO:0016020//membrane	-	-	gi|50345010|ref|NP_001002179.1|/1.91429e-23/cell cycle control protein 50B [Danio rerio]
Unigene10861_Stages_mix	-9.19988	0.845131	K01784|1|1e-46|184|dre:678540|UDP-glucose 4-epimerase [EC:5.1.3.2]	-	GO:0050662//coenzyme binding;GO:0000166//nucleotide binding;GO:0003978//UDP-glucose 4-epimerase activity	GO:0044237//cellular metabolic process;GO:0006012//galactose metabolic process	gi|94536900|ref|NP_001035389.1|/1.32483e-45/UDP-glucose 4-epimerase [Danio rerio]
CL597.Contig4_Stages_mix	-9.27691	0.857936	K03234|1|1e-51|201|dre:326929|elongation factor 2	GO:0005844//polysome;GO:0005737//cytoplasm	GO:0003746//translation elongation factor activity;GO:0003924//GTPase activity;GO:0005525//GTP binding	GO:0006414//translational elongation;GO:0042221//response to chemical stimulus;GO:0006184//GTP catabolic process;GO:0009790//embryo development	gi|449270215|gb|EMC80916.1|/3.59857e-51/Elongation factor 2, partial [Columba livia]
Unigene2124_Stages_mix	9.31863	0.864485	-	-	-	-	gi|326669234|ref|XP_002662837.2|/4.93437e-48/PREDICTED: neuron navigator 2 [Danio rerio]
Unigene41992_Stages_mix	-8.99709	0.809445	-	-	-	-	gi|189521697|ref|XP_001334053.2|/2.97718e-37/PREDICTED: NHS-like protein 2-like [Danio rerio]
Unigene39094_Stages_mix	-9.02926	0.815528	-	-	-	-	-
Unigene15611_Stages_mix	-9.38743	0.874767	-	GO:0005813//centrosome;GO:0000922//spindle pole;GO:0005829//cytosol;GO:0008274//gamma-tubulin ring complex;GO:0005874//microtubule	GO:0005200//structural constituent of cytoskeleton	GO:0006461//protein complex assembly;GO:0000086//G2/M transition of mitotic cell cycle;GO:0007020//microtubule nucleation	gi|205830377|ref|NP_001128602.1|/6.85992e-50/gamma-tubulin complex component 4 [Danio rerio]
Unigene10997_Stages_mix	-9.17815	0.841289	K11437|1|3e-49|193|dre:448867|protein arginine N-methyltransferase 6 [EC:2.1.1.-]	GO:0005634//nucleus	GO:0070611//histone methyltransferase activity (H3-R2 specific);GO:0042393//histone binding;GO:0044020//histone methyltransferase activity (H4-R3 specific);GO:0035241//protein-arginine omega-N monomethyltransferase activity;GO:0070612//histone methyltransferase activity (H2A-R3 specific);GO:0035242//protein-arginine omega-N asymmetric methyltransferase activity	GO:0006281//DNA repair;GO:0034970//histone H3-R2 methylation;GO:0019919//peptidyl-arginine methylation, to asymmetrical-dimethyl arginine;GO:0043985//histone H4-R3 methylation;GO:0045892//negative regulation of transcription, DNA-dependent	gi|255652853|ref|NP_001157460.1|/2.87621e-48/protein arginine N-methyltransferase 6 [Danio rerio]
Unigene20486_Stages_mix	-10.5132	0.967766	-	GO:0016020//membrane	GO:0008324//cation transmembrane transporter activity	GO:0006812//cation transport;GO:0055085//transmembrane transport	gi|47086585|ref|NP_997895.1|/1.15695e-33/sideroflexin-2 [Danio rerio]
CL572.Contig2_Stages_mix	-9.79554	0.923746	K10436|1|2e-50|197|dre:557679|microtubule-associated protein, RP/EB family	GO:0005737//cytoplasm;GO:0005874//microtubule	GO:0008017//microtubule binding	GO:0008283//cell proliferation;GO:0007067//mitosis;GO:0007165//signal transduction;GO:0051301//cell division	gi|157841221|ref|NP_001103172.1|/1.51885e-49/microtubule-associated protein RP/EB family member 2 [Danio rerio]
CL618.Contig11_Stages_mix	-9.0145	0.812627	K04961|1|9e-35|145|dre:798565|ryanodine receptor 1	GO:0016021//integral to membrane	GO:0005509//calcium ion binding;GO:0005219//ryanodine-sensitive calcium-release channel activity	GO:0070588//calcium ion transmembrane transport;GO:0008345//larval locomotory behavior;GO:0006874//cellular calcium ion homeostasis;GO:0034599//cellular response to oxidative stress;GO:0031443//fast-twitch skeletal muscle fiber contraction	gi|432897313|ref|XP_004076410.1|/2.38442e-34/PREDICTED: ryanodine receptor 2-like [Oryzias latipes]
Unigene7017_Stages_mix	-9.14499	0.836039	-	-	-	-	-
Unigene18863_Stages_mix	9.00344	0.810625	-	-	-	-	-
Unigene8312_Stages_mix	9.76317	0.920736	K08186|1|6e-53|205|dre:795588|MFS transporter, MCP family, solute carrier family 16 (monocarboxylic acid transporters), member 9	GO:0016021//integral to membrane	-	GO:0055085//transmembrane transport	gi|41055405|ref|NP_956704.1|/5.62001e-52/solute carrier family 16 (monocarboxylic acid transporters), member 9a [Danio rerio]
Unigene1315_Stages_mix	-9.11893	0.831602	K12388|1|6e-34|142|dre:406511|sortilin	GO:0016021//integral to membrane;GO:0032580//Golgi cisterna membrane	-	GO:0006810//transport	gi|47086041|ref|NP_998395.1|/5.81033e-33/sortilin precursor [Danio rerio]
Unigene41195_Stages_mix	-9.61305	0.904501	K00213|1|9e-38|155|dre:378446|7-dehydrocholesterol reductase [EC:1.3.1.21]	GO:0005640//nuclear outer membrane;GO:0016021//integral to membrane;GO:0005789//endoplasmic reticulum membrane	GO:0047598//7-dehydrocholesterol reductase activity	GO:0030324//lung development;GO:0055114//oxidation-reduction process;GO:0045540//regulation of cholesterol biosynthetic process;GO:0035264//multicellular organism growth;GO:0030154//cell differentiation;GO:0009791//post-embryonic development;GO:0042127//regulation of cell proliferation;GO:0001568//blood vessel development	gi|41152207|ref|NP_958487.1|/8.54544e-37/7-dehydrocholesterol reductase [Danio rerio]
Unigene44205_Stages_mix	9.15687	0.838118	-	-	-	-	gi|41054191|ref|NP_956109.1|/8.05413e-11/uncharacterized protein LOC327500 [Danio rerio]
Unigene20590_Stages_mix	9.21126	0.847145	K04671|1|9e-35|145|dre:555655|bone morphogenetic protein receptor type-2 [EC:2.7.11.30]	GO:0005901//caveola;GO:0005887//integral to plasma membrane	GO:0005024//transforming growth factor beta-activated receptor activity;GO:0016362//activin receptor activity, type II;GO:0005515//protein binding;GO:0005524//ATP binding	GO:0060841//venous blood vessel development;GO:0060836//lymphatic endothelial cell differentiation;GO:0030501//positive regulation of bone mineralization;GO:2000279//negative regulation of DNA biosynthetic process;GO:0045906//negative regulation of vasoconstriction;GO:0010595//positive regulation of endothelial cell migration;GO:0045669//positive regulation of osteoblast differentiation;GO:004801…	gi|89886283|ref|NP_001034896.1|/8.98823e-34/bone morphogenetic protein receptor type-2 precursor [Danio rerio]
Unigene3120_Stages_mix	9.34303	0.867797	-	-	-	-	gi|326679167|ref|XP_003201252.1|/7.80555e-38/PREDICTED: msx2-interacting protein [Danio rerio]
Unigene546_Stages_mix	-9.94104	0.936345	-	-	-	-	-
Unigene13623_Stages_mix	8.9734	0.804921	-	-	-	-	gi|292618068|ref|XP_002663544.1|/2.07925e-06/PREDICTED: hypothetical protein LOC100330608 [Danio rerio]
Unigene29887_Stages_mix	-9.7093	0.915108	K00831|1|3e-165|581|dre:327512|phosphoserine aminotransferase [EC:2.6.1.52]	-	GO:0030170//pyridoxal phosphate binding;GO:0004648//O-phospho-L-serine:2-oxoglutarate aminotransferase activity	GO:0006564//L-serine biosynthetic process	gi|41054183|ref|NP_956113.1|/2.68434e-164/phosphoserine aminotransferase isoform 1 [Danio rerio]
Unigene8462_Stages_mix	9.1437	0.836039	-	-	-	-	gi|292620367|ref|XP_001338090.3|/3.23012e-23/PREDICTED: v-set domain-containing T-cell activation inhibitor 1-like [Danio rerio]
Unigene23769_Stages_mix	-9.08294	0.825367	K12598|1|4e-29|126|dre:406795|ATP-dependent RNA helicase DOB1 [EC:3.6.4.13]	GO:0032991//macromolecular complex;GO:0005634//nucleus	GO:0003676//nucleic acid binding;GO:0008026//ATP-dependent helicase activity;GO:0005524//ATP binding	GO:0006396//RNA processing;GO:0031101//fin regeneration;GO:0051781//positive regulation of cell division	gi|47550803|ref|NP_999933.1|/4.33227e-28/superkiller viralicidic activity 2-like 2 [Danio rerio]
Unigene37369_Stages_mix	-9.83302	0.927144	-	-	-	-	-
Unigene28877_Stages_mix	-6.99237	0.816567	-	-	-	-	gi|47228008|emb|CAF97637.1|/0/unnamed protein product [Tetraodon nigroviridis]
Unigene22559_Stages_mix	-9.14185	0.835725	-	-	-	-	-
Unigene3075_Stages_mix	-9.14896	0.836884	-	-	-	-	gi|71480096|ref|NP_001025144.1|/1.90566e-63/transmembrane protein 128 [Danio rerio]
Unigene17547_Stages_mix	-9.64578	0.908354	K05081|1|1e-24|111|dre:407651|prolactin receptor	GO:0016020//membrane	GO:0004896//cytokine receptor activity	-	gi|224612136|gb|ACN60143.1|/7.37262e-36/prolactin receptor [Ctenopharyngodon idella]
Unigene16459_Stages_mix	9.06619	0.822618	K00949|1|1e-30|131|dre:450054|thiamine pyrophosphokinase [EC:2.7.6.2]	GO:0005737//cytoplasm	GO:0005524//ATP binding;GO:0004788//thiamine diphosphokinase activity;GO:0016301//kinase activity	GO:0006772//thiamine metabolic process;GO:0016310//phosphorylation;GO:0009229//thiamine diphosphate biosynthetic process	gi|54400650|ref|NP_001006074.1|/1.03115e-29/thiamin pyrophosphokinase 1 [Danio rerio]
Unigene34497_Stages_mix	-10.5416	0.968719	K12625|1|1e-14|80.1|mdo:100026239|U6 snRNA-associated Sm-like protein LSm6;K07756|2|3e-08|58.9|bfo:BRAFLDRAFT_123507|inositol-hexakisphosphate kinase [EC:2.7.4.21]	-	-	-	gi|432873602|ref|XP_004072298.1|/1.51869e-55/PREDICTED: putative defense protein 3-like [Oryzias latipes]
Unigene14734_Stages_mix	-9.51204	0.891501	-	-	-	-	-
Unigene42661_Stages_mix	-9.25662	0.854905	-	-	-	-	-
Unigene14155_Stages_mix	9.20666	0.846344	K10086|1|2e-39|160|dre:559811|ER degradation enhancer, mannosidase alpha-like 3	GO:0005789//endoplasmic reticulum membrane	-	GO:0018279//protein N-linked glycosylation via asparagine;GO:0006457//protein folding;GO:0043687//post-translational protein modification	gi|159570811|emb|CAP19482.1|/3.43776e-41/novel protein similar to vertebrate ER degradation enhancer, mannosidase alpha-like 3 (EDEM3) [Danio rerio]
Unigene8787_Stages_mix	-9.86054	0.929753	K05462|1|4e-37|152|dre:393569|ephrin-A	GO:0016020//membrane	-	-	gi|41053453|ref|NP_956891.1|/4.33247e-36/ephrin A1a precursor [Danio rerio]
Unigene12209_Stages_mix	-9.08844	0.826146	-	-	-	-	-
Unigene39965_Stages_mix	9.59667	0.902282	-	-	-	-	gi|326677062|ref|XP_003200745.1|/1.2476e-11/PREDICTED: hypothetical protein LOC559994 [Danio rerio]
Unigene42792_Stages_mix	-9.44289	0.882561	K09173|1|2e-31|134|dre:503590|regulatory factor X 1/2/3	GO:0005634//nucleus	GO:0003677//DNA binding	GO:0006355//regulation of transcription, DNA-dependent	gi|61651714|ref|NP_001013296.1|/1.55872e-30/DNA-binding protein RFX2 [Danio rerio]
Unigene44483_Stages_mix	-9.34466	0.868132	K06094|1|4e-36|149|dre:795670|lethal giant larvae	GO:0005856//cytoskeleton;GO:0005737//cytoplasm	-	GO:0010719//negative regulation of epithelial to mesenchymal transition;GO:0045682//regulation of epidermis development;GO:0030336//negative regulation of cell migration;GO:0007049//cell cycle;GO:0050680//negative regulation of epithelial cell proliferation;GO:0031581//hemidesmosome assembly;GO:0007010//cytoskeleton organization;GO:0006887//exocytosis;GO:0051301//cell division;GO:0043588//skin de…	gi|47086863|ref|NP_997747.1|/3.66881e-35/lethal(2) giant larvae protein homolog 2 [Danio rerio]
Unigene43199_Stages_mix	-9.30673	0.86272	-	-	-	-	-
Unigene18772_Stages_mix	-9.24506	0.852773	K04600|1|2e-16|84.0|dgr:Dgri_GH21267|cadherin EGF LAG seven-pass G-type receptor 1 (flamingo)	GO:0016021//integral to membrane;GO:0005886//plasma membrane	GO:0005509//calcium ion binding	GO:0007156//homophilic cell adhesion	gi|348511876|ref|XP_003443469.1|/2.82698e-40/PREDICTED: protocadherin Fat 4 [Oreochromis niloticus]
Unigene36782_Stages_mix	-10.6993	0.973676	K02180|1|1e-43|174|dre:403012|cell cycle arrest protein BUB3	GO:0000777//condensed chromosome kinetochore;GO:0005730//nucleolus;GO:0005829//cytosol	GO:0005515//protein binding	GO:0000236//mitotic prometaphase;GO:0051983//regulation of chromosome segregation;GO:0051436//negative regulation of ubiquitin-protein ligase activity involved in mitotic cell cycle;GO:0008608//attachment of spindle microtubules to kinetochore;GO:0051301//cell division;GO:0007126//meiosis;GO:0000070//mitotic sister chromatid segregation;GO:0031145//anaphase-promoting complex-dependent proteasomal…	gi|45387833|ref|NP_991272.1|/1.05251e-42/mitotic checkpoint protein BUB3 [Danio rerio]
Unigene25591_Stages_mix	-9.44331	0.882561	-	GO:0005737//cytoplasm;GO:0005634//nucleus	-	GO:0043666//regulation of phosphoprotein phosphatase activity;GO:0048741//skeletal muscle fiber development;GO:0043627//response to estrogen stimulus;GO:0019722//calcium-mediated signaling;GO:0051151//negative regulation of smooth muscle cell differentiation	gi|50369691|gb|AAH76439.1|/3.30377e-55/Rcan1 protein [Danio rerio]
Unigene14855_Stages_mix	-9.28266	0.859073	K12488|1|7e-54|208|dre:100170829|Arf-GAP with SH3 domain, ANK repeat and PH domain-containing protein	GO:0016020//membrane;GO:0005737//cytoplasm	GO:0008270//zinc ion binding;GO:0005543//phospholipid binding;GO:0017124//SH3 domain binding;GO:0008060//ARF GTPase activator activity;GO:0008093//cytoskeletal adaptor activity	GO:0046847//filopodium assembly;GO:0060271//cilium morphogenesis;GO:0032312//regulation of ARF GTPase activity	gi|194578817|ref|NP_001124135.1|/6.53906e-53/ArfGAP with SH3 domain, ankyrin repeat and PH domain 1a [Danio rerio]
Unigene30259_Stages_mix	-8.98205	0.80662	K07374|1|9e-11|65.5|dre:573122|tubulin alpha	-	-	-	gi|397511428|ref|XP_003826076.1|/7.02558e-10/PREDICTED: tubulin alpha-1C chain-like [Pan paniscus]
Unigene43271_Stages_mix	-9.00704	0.811696	K12494|1|4e-29|126|dre:559329|PH and SEC7 domain-containing protein	-	-	-	gi|189524719|ref|XP_001922171.1|/4.27415e-28/PREDICTED: PH and SEC7 domain-containing protein 3, partial [Danio rerio]
Unigene40196_Stages_mix	-9.44173	0.882333	-	-	-	-	-
Unigene38800_Stages_mix	-9.08377	0.825713	K13172|1|2e-07|55.1|pon:100456654|serine/arginine repetitive matrix protein 2	-	-	-	gi|292627122|ref|XP_001919842.2|/1.38745e-50/PREDICTED: uncharacterized protein C20orf117-like [Danio rerio]
Unigene22719_Stages_mix	-9.03853	0.817574	-	-	-	-	gi|326672085|ref|XP_003199590.1|/2.09263e-06/PREDICTED: peroxisome proliferator-activated receptor gamma coactivator-related protein 1-like [Danio rerio]
Unigene12982_Stages_mix	-9.07308	0.823927	-	-	-	-	gi|395504206|ref|XP_003756447.1|/1.80423e-26/PREDICTED: uncharacterized protein LOC100931706 [Sarcophilus harrisii]
Unigene1235_Stages_mix	9.11567	0.831147	K14613|1|3e-26|116|dre:556497|MFS transporter, PCFT/HCP family, solute carrier family 46 (folate transporter), member 1/3	-	-	-	gi|292618220|ref|XP_684413.4|/3.46951e-25/PREDICTED: solute carrier family 46 member 3-like [Danio rerio]
Unigene24347_Stages_mix	9.59252	0.90186	K09040|1|7e-35|145|ecb:100069329|nuclear factor erythroid 2-related factor 1/3	GO:0043231//intracellular membrane-bounded organelle;GO:0016020//membrane	GO:0043565//sequence-specific DNA binding;GO:0005515//protein binding;GO:0003700//sequence-specific DNA binding transcription factor activity	GO:0006355//regulation of transcription, DNA-dependent;GO:0030218//erythrocyte differentiation	gi|190337996|gb|AAI62497.1|/3.73877e-48/Nfe2l1 protein [Danio rerio]
Unigene14840_Stages_mix	9.03766	0.817574	K10459|1|9e-30|128|dre:100333714|kelch-like protein 22	GO:0031463//Cul3-RING ubiquitin ligase complex	-	GO:0016567//protein ubiquitination;GO:0051301//cell division	gi|326670360|ref|XP_003199199.1|/8.82292e-29/PREDICTED: kelch-like 13-like [Danio rerio]
Unigene2368_Stages_mix	9.22584	0.849526	-	-	-	-	gi|326674252|ref|XP_001338803.3|/1.16984e-17/PREDICTED: tumor protein p53-inducible protein 13-like [Danio rerio]
Unigene16751_Stages_mix	-9.0836	0.825713	-	-	GO:0004871//signal transducer activity;GO:0031683//G-protein beta/gamma-subunit complex binding;GO:0003924//GTPase activity;GO:0001664//G-protein coupled receptor binding;GO:0005525//GTP binding	GO:0007264//small GTPase mediated signal transduction;GO:0006184//GTP catabolic process;GO:0007186//G-protein coupled receptor signaling pathway	gi|320118879|ref|NP_001159486.1|/5.01162e-32/guanine nucleotide binding protein (G protein) alpha v1 [Danio rerio]
Unigene24410_Stages_mix	-9.28806	0.85996	K11345|1|1e-16|85.1|mgp:100542952|inhibitor of growth protein 5	-	GO:0008270//zinc ion binding	-	gi|26984617|emb|CAD59105.1|/1.3619e-26/novel protein similar to human candidate tumor suppressor p33 ING1 (inhibitor of growth 1) [Danio rerio]
Unigene19905_Stages_mix	-9.53572	0.894532	K06172|1|1e-41|168|dre:559336|anterior pharynx defective 1	GO:0005783//endoplasmic reticulum;GO:0005794//Golgi apparatus;GO:0005887//integral to plasma membrane	GO:0004175//endopeptidase activity;GO:0005515//protein binding	GO:0006509//membrane protein ectodomain proteolysis;GO:0007219//Notch signaling pathway;GO:0001656//metanephros development;GO:0031293//membrane protein intracellular domain proteolysis;GO:0042987//amyloid precursor protein catabolic process;GO:0007220//Notch receptor processing;GO:0016485//protein processing;GO:0043085//positive regulation of catalytic activity	gi|71834416|ref|NP_001025300.1|/1.00227e-40/gamma-secretase subunit APH-1A [Danio rerio]
Unigene4045_Stages_mix	9.32166	0.864874	-	-	-	-	-
Unigene42038_Stages_mix	8.99373	0.808828	-	-	-	-	-
Unigene11840_Stages_mix	-9.13332	0.834156	-	-	-	-	-
Unigene45252_Stages_mix	9.29062	0.860371	K11975|1|3e-44|176|acs:100560956|E3 ubiquitin-protein ligase RNF144 [EC:6.3.2.19]	GO:0005794//Golgi apparatus;GO:0016021//integral to membrane	GO:0016874//ligase activity;GO:0008270//zinc ion binding	GO:0016567//protein ubiquitination	gi|471365228|ref|XP_004373155.1|/2.7651e-43/PREDICTED: probable E3 ubiquitin-protein ligase RNF144A-B-like [Trichechus manatus latirostris]
Unigene20892_Stages_mix	-9.14348	0.836039	-	-	-	-	-
Unigene40951_Stages_mix	8.98049	0.805916	K04416|1|5e-60|229|dre:100334486|mitogen-activated protein kinase kinase kinase 1 [EC:2.7.11.25]	GO:0005856//cytoskeleton;GO:0005737//cytoplasm;GO:0016020//membrane	GO:0046625//sphingolipid binding;GO:0046872//metal ion binding;GO:0008545//JUN kinase kinase activity;GO:0004706//JUN kinase kinase kinase activity;GO:0004842//ubiquitin-protein ligase activity;GO:0000166//nucleotide binding;GO:0042802//identical protein binding;GO:0008432//JUN kinase binding;GO:0031434//mitogen-activated protein kinase kinase binding;GO:0051019//mitogen-activated protein kinase …	GO:0043065//positive regulation of apoptotic process;GO:0007179//transforming growth factor beta receptor signaling pathway;GO:0007256//activation of JNKK activity;GO:0030334//regulation of cell migration;GO:0030838//positive regulation of actin filament polymerization;GO:0032232//negative regulation of actin filament bundle assembly;GO:0006970//response to osmotic stress;GO:0045944//positive reg…	gi|326671046|ref|XP_002663531.2|/4.63382e-59/PREDICTED: mitogen-activated protein kinase kinase kinase 1 [Danio rerio]
Unigene4433_Stages_mix	-9.17561	0.840878	-	GO:0005576//extracellular region	GO:0005109//frizzled binding;GO:0008201//heparin binding;GO:0051536//iron-sulfur cluster binding;GO:0009055//electron carrier activity	GO:0060670//branching involved in labyrinthine layer morphogenesis;GO:0060070//canonical Wnt receptor signaling pathway	gi|62821818|ref|NP_001017358.1|/6.16268e-51/R-spondin-3 precursor [Danio rerio]
Unigene43022_Stages_mix	-9.7124	0.915454	K09850|1|9e-09|58.9|isc:IscW_ISCW007158|Ras association domain-containing protein 1;K10360|2|2e-07|54.3|dre:100006612|myosin IX	-	-	GO:0022604//regulation of cell morphogenesis;GO:0007010//cytoskeleton organization	gi|189530829|ref|XP_689774.3|/2.38764e-47/PREDICTED: PDZ domain-containing protein 8-like [Danio rerio]
Unigene16570_Stages_mix	-9.33176	0.866011	-	-	-	-	gi|221271964|sp|B0V3H4.1|CS054_DANRE/1.64566e-19/RecName: Full=UPF0692 protein C19orf54 homolog
Unigene26645_Stages_mix	-9.05281	0.820161	K03845|1|3e-105|380|dre:553725|alpha-1,3-mannosyltransferase [EC:2.4.1.258]	GO:0005789//endoplasmic reticulum membrane;GO:0016021//integral to membrane	GO:0000033//alpha-1,3-mannosyltransferase activity;GO:0046527//glucosyltransferase activity	GO:0006487//protein N-linked glycosylation	gi|66472352|ref|NP_001018532.1|/1.88859e-104/dolichyl-P-Man:Man(5)GlcNAc(2)-PP-dolichyl mannosyltransferase [Danio rerio]
Unigene9764_Stages_mix	-9.7124	0.915454	-	-	-	-	-
Unigene21779_Stages_mix	-9.7532	0.919632	K06632|1|4e-57|219|dre:327060|wee1-like protein kinase [EC:2.7.11.1]	GO:0005634//nucleus	GO:0004674//protein serine/threonine kinase activity;GO:0005524//ATP binding;GO:0000287//magnesium ion binding;GO:0004715//non-membrane spanning protein tyrosine kinase activity	GO:0006468//protein phosphorylation;GO:0009416//response to light stimulus;GO:0007067//mitosis	gi|54144467|ref|NP_001005770.1|/3.77213e-56/wee1-like protein kinase [Danio rerio]
Unigene23533_Stages_mix	-9.31446	0.863749	K14437|1|2e-55|214|dre:569471|chromodomain-helicase-DNA-binding protein 7 [EC:3.6.4.12]	GO:0016581//NuRD complex;GO:0005737//cytoplasm;GO:0005813//centrosome	GO:0005515//protein binding;GO:0046872//metal ion binding;GO:0004386//helicase activity;GO:0003677//DNA binding;GO:0003682//chromatin binding;GO:0005524//ATP binding	GO:0001501//skeletal system development;GO:0003007//heart morphogenesis;GO:0060123//regulation of growth hormone secretion;GO:0060021//palate development;GO:0030217//T cell differentiation;GO:0007605//sensory perception of sound;GO:0051297//centrosome organization;GO:0007417//central nervous system development;GO:0048844//artery morphogenesis;GO:0007051//spindle organization;GO:0035116//embryonic…	gi|189515794|ref|XP_697956.3|/1.57003e-54/PREDICTED: chromodomain-helicase-DNA-binding protein 7 [Danio rerio]
Unigene2477_Stages_mix	-9.40798	0.877462	-	GO:0034704//calcium channel complex	GO:0010314//phosphatidylinositol-5-phosphate binding;GO:0005545//1-phosphatidylinositol binding;GO:0031210//phosphatidylcholine binding;GO:0005515//protein binding;GO:0070273//phosphatidylinositol-4-phosphate binding;GO:0001786//phosphatidylserine binding;GO:0043325//phosphatidylinositol-3,4-bisphosphate binding;GO:0080025//phosphatidylinositol-3,5-bisphosphate binding;GO:0070300//phosphatidic ac…	GO:0048514//blood vessel morphogenesis	gi|136255626|ref|NP_878301.2|/4.38083e-33/SEC14 domain and spectrin repeat-containing protein 1 [Danio rerio]
Unigene41851_Stages_mix	9.33476	0.866649	-	-	-	-	-
Unigene28876_Stages_mix	-10.2678	0.957191	-	-	-	-	gi|317420118|emb|CBN82154.1|/3.74607e-76/Uncharacterized protein [Dicentrarchus labrax]
Unigene39874_Stages_mix	-10.3268	0.960352	-	GO:0031045//dense core granule;GO:0043196//varicosity;GO:0043679//axon terminus;GO:0005615//extracellular space;GO:0005794//Golgi apparatus;GO:0005874//microtubule;GO:0030425//dendrite;GO:0005771//multivesicular body;GO:0005767//secondary lysosome;GO:0005783//endoplasmic reticulum;GO:0005634//nucleus;GO:0043204//perikaryon	GO:0005515//protein binding;GO:0051424//corticotropin-releasing hormone binding	GO:0071277//cellular response to calcium ion;GO:0048149//behavioral response to ethanol;GO:0045055//regulated secretory pathway;GO:0050795//regulation of behavior;GO:0007611//learning or memory;GO:0051460//negative regulation of corticotropin secretion;GO:0071356//cellular response to tumor necrosis factor;GO:0035865//cellular response to potassium ion;GO:0001963//synaptic transmission, dopaminer…	gi|51010999|ref|NP_001003459.1|/7.19001e-63/corticotropin-releasing factor-binding protein precursor [Danio rerio]
Unigene23606_Stages_mix	-9.36718	0.871358	-	-	-	-	-
Supplementary Table S5-3 The differential expression genes between S3 and S4
GeneID	log2Ratio(StageIV/StageIII)	Probability	KEGG Orthology	GO Component	GO Function	GO Process	Blast nr
Unigene9530_Stages_mix	8.93455	0.83464	K06838|1|3e-38|156|dre:556123|slit 1	GO:0016020//membrane;GO:0005615//extracellular space;GO:0005739//mitochondrion	GO:0048495//Roundabout binding;GO:0043395//heparan sulfate proteoglycan binding;GO:0005509//calcium ion binding	GO:0051964//negative regulation of synapse assembly;GO:0070100//negative regulation of chemokine-mediated signaling pathway;GO:0010629//negative regulation of gene expression;GO:0040023//establishment of nucleus localization;GO:0008285//negative regulation of cell proliferation;GO:0033563//dorsal/ventral axon guidance;GO:0045773//positive regulation of axon extension;GO:0021510//spinal cord devel…	gi|77993302|ref|NP_001030140.1|/2.96112e-37/slit homolog 1 protein precursor [Danio rerio]
Unigene17218_Stages_mix	9.59662	0.920771	K13515|1|3e-33|140|dre:555566|lysophospholipid acyltransferase 5 [EC:2.3.1.23 2.3.1.-]	-	-	-	gi|68382858|ref|XP_683208.1|/2.88364e-32/PREDICTED: lysophospholipid acyltransferase 5 [Danio rerio]
Unigene13277_Stages_mix	8.89448	0.828342	K11838|1|6e-49|192|dre:553758|ubiquitin carboxyl-terminal hydrolase 7 [EC:3.1.2.15]	GO:0005829//cytosol;GO:0016605//PML body	GO:0004221//ubiquitin thiolesterase activity;GO:0002039//p53 binding;GO:0008022//protein C-terminus binding;GO:0031625//ubiquitin protein ligase binding;GO:0004197//cysteine-type endopeptidase activity;GO:0004843//ubiquitin-specific protease activity;GO:0008134//transcription factor binding	GO:0006511//ubiquitin-dependent protein catabolic process;GO:0006283//transcription-coupled nucleotide-excision repair;GO:0010216//maintenance of DNA methylation;GO:0032088//negative regulation of NF-kappaB transcription factor activity;GO:0016579//protein deubiquitination;GO:0007275//multicellular organismal development	gi|292611787|ref|XP_691215.4|/6.33686e-48/PREDICTED: ubiquitin carboxyl-terminal hydrolase 7 [Danio rerio]
Unigene24085_Stages_mix	-10.0552	0.954573	K03985|1|2e-10|65.9|bta:281983|plasminogen activator, urokinase receptor	-	-	-	gi|334362309|gb|AEG78354.1|/2.52236e-23/prostate stem cell antigen precursor-like protein [Epinephelus coioides]
Unigene33814_Stages_mix	-9.09851	0.859989	-	-	-	-	-
Unigene33786_Stages_mix	8.94027	0.835578	-	-	-	-	-
Unigene39158_Stages_mix	-9.3157	0.890017	-	-	-	-	-
Unigene3632_Stages_mix	-9.2437	0.880536	-	-	-	-	-
Unigene45413_Stages_mix	-8.81159	0.813367	K12599|1|1e-23|108|dre:559653|antiviral helicase SKI2 [EC:3.6.4.-]	-	GO:0003676//nucleic acid binding;GO:0005524//ATP binding;GO:0008026//ATP-dependent helicase activity	-	gi|213626368|gb|AAI71377.1|/5.35551e-23/Skiv2l protein [Danio rerio]
Unigene44416_Stages_mix	8.79481	0.810207	-	-	-	-	-
Unigene38711_Stages_mix	9.44528	0.905494	-	-	-	-	gi|326668868|ref|XP_003198886.1|/8.11973e-27/PREDICTED: extended synaptotagmin-1-like [Danio rerio]
Unigene14471_Stages_mix	-9.22863	0.878559	K01068|1|1e-13|76.3|bta:512541|palmitoyl-CoA hydrolase [EC:3.1.2.2];K00659|2|3e-13|74.7|cin:100175018|bile acid-CoA:amino acid N-acyltransferase [EC:2.3.1.65 3.1.2.2]	-	GO:0016790//thiolester hydrolase activity	GO:0006637//acyl-CoA metabolic process	gi|159155658|gb|AAI54632.1|/1.10926e-63/Si:dkey-183c16.7 protein [Danio rerio]
Unigene33737_Stages_mix	-10.3325	0.966991	-	-	-	-	-
Unigene33705_Stages_mix	-9.29518	0.887683	-	-	-	-	-
Unigene19265_Stages_mix	-8.97765	0.841731	K03260|1|4e-06|50.1|hmg:100206797|translation initiation factor 4G	GO:0005829//cytosol;GO:0005634//nucleus	GO:0003723//RNA binding	GO:0007569//cell aging;GO:0045892//negative regulation of transcription, DNA-dependent;GO:0043508//negative regulation of JUN kinase activity	gi|94732269|emb|CAK04185.1|/4.3904e-28/programmed cell death 4 [Danio rerio]
Unigene27010_Stages_mix	-8.91087	0.830977	-	-	-	-	gi|326669469|ref|XP_003199020.1|/4.93201e-32/PREDICTED: puratrophin-1 [Danio rerio]
Unigene34989_Stages_mix	-8.81686	0.814405	-	-	-	-	-
Unigene1985_Stages_mix	-8.98314	0.842725	K08852|1|5e-30|129|mgp:100543580|serine/threonine-protein kinase/endoribonuclease IRE1 [EC:2.7.11.1 3.1.26.-]	GO:0030176//integral to endoplasmic reticulum membrane;GO:0005637//nuclear inner membrane;GO:0005739//mitochondrion	GO:0004521//endoribonuclease activity;GO:0004674//protein serine/threonine kinase activity;GO:0000287//magnesium ion binding;GO:0005524//ATP binding	GO:1900103//positive regulation of endoplasmic reticulum unfolded protein response;GO:0006397//mRNA processing;GO:0006355//regulation of transcription, DNA-dependent;GO:0046777//protein autophosphorylation;GO:0007050//cell cycle arrest;GO:0006987//activation of signaling protein activity involved in unfolded protein response;GO:0006917//induction of apoptosis	gi|432868368|ref|XP_004071503.1|/3.8271e-32/PREDICTED: serine/threonine-protein kinase/endoribonuclease IRE1-like [Oryzias latipes]
Unigene1218_Stages_mix	-8.86268	0.822948	-	-	-	-	-
Unigene27809_Stages_mix	-8.74524	0.800603	K00274|1|4e-52|202|dre:404730|monoamine oxidase [EC:1.4.3.4]	GO:0016021//integral to membrane;GO:0005741//mitochondrial outer membrane	GO:0008131//primary amine oxidase activity;GO:0000166//nucleotide binding	GO:0042420//dopamine catabolic process;GO:0055114//oxidation-reduction process;GO:0042402//cellular biogenic amine catabolic process;GO:0042135//neurotransmitter catabolic process	gi|47575847|ref|NP_997992.2|/3.60007e-51/amine oxidase [flavin-containing] [Danio rerio]
Unigene38306_Stages_mix	-8.87765	0.825159	K14609|1|5e-33|139|dre:100334831|solute carrier family 19 (folate transporter), member 1	GO:0016020//membrane	GO:0005542//folic acid binding;GO:0008518//reduced folate carrier activity	GO:0006810//transport	gi|326668595|ref|XP_002662447.2|/4.92949e-32/PREDICTED: folate transporter 1-like [Danio rerio]
Unigene8609_Stages_mix	-9.02596	0.84938	K06105|1|1e-78|291|dre:566060|tight junction protein 4 (peripheral)	-	-	-	gi|326672789|ref|XP_001921685.3|/8.19073e-78/PREDICTED: tight junction-associated protein 1-like [Danio rerio]
Unigene44675_Stages_mix	-9.74164	0.9334	-	-	-	-	gi|326672920|ref|XP_685634.5|/3.34147e-12/PREDICTED: centrosomal protein of 170 kDa [Danio rerio]
Unigene15091_Stages_mix	-9.01994	0.848442	-	-	GO:0005488//binding	-	gi|189529851|ref|XP_001922814.1|/3.2582e-41/PREDICTED: protein S100-P [Danio rerio]
Unigene44214_Stages_mix	-9.75521	0.934372	K11465|1|4e-10|63.5|acs:100566993|sex comb on midleg-like protein 2	-	-	-	gi|326670241|ref|XP_003199171.1|/1.2429e-21/PREDICTED: retrotransposable element Tf2 155 kDa protein type 1-like [Danio rerio]
Unigene45847_Stages_mix	-9.78869	0.937108	K12488|1|7e-33|139|dre:565859|Arf-GAP with SH3 domain, ANK repeat and PH domain-containing protein	-	GO:0005488//binding	GO:0009987//cellular process	gi|326679550|ref|XP_003201325.1|/6.45873e-32/PREDICTED: arf-GAP with SH3 domain, ANK repeat and PH domain-containing protein 1 [Danio rerio]
Unigene45705_Stages_mix	-9.06081	0.854606	-	-	-	-	-
Unigene23247_Stages_mix	-9.5836	0.919453	K14947|1|5e-101|366|dre:572992|epithelial splicing regulatory protein 1/2	GO:0005730//nucleolus;GO:0005886//plasma membrane	GO:0003729//mRNA binding;GO:0000166//nucleotide binding	GO:0043484//regulation of RNA splicing;GO:0006397//mRNA processing	gi|41351452|gb|AAH65688.1|/3.93795e-102/Rbm35b protein [Danio rerio]
Unigene16812_Stages_mix	-9.37556	0.8977	-	-	-	-	gi|115313499|gb|AAI24105.1|/2.74398e-35/LOC566639 protein [Danio rerio]
Unigene30746_Stages_mix	-8.89739	0.828911	K06499|1|5e-18|89.7|xtr:100493418|carcinoembryonic antigen-related cell adhesion molecule	GO:0016020//membrane	-	-	gi|169154038|emb|CAQ13811.1|/1.8261e-42/novel protein similar to vertebrate titin (TTN) [Danio rerio]
Unigene16645_Stages_mix	-9.05025	0.853032	-	-	-	-	gi|326679565|ref|XP_003201330.1|/2.29622e-29/PREDICTED: hypothetical protein LOC100538119 [Danio rerio]
CL1578.Contig2_Stages_mix	-9.01977	0.848442	-	-	-	-	-
CL1089.Contig1_Stages_mix	-9.18241	0.871971	-	-	-	-	-
Unigene16152_Stages_mix	8.78156	0.807694	-	-	-	-	gi|326680221|ref|XP_001923015.2|/5.02588e-21/PREDICTED: hypothetical protein LOC561841 [Danio rerio]
Unigene44390_Stages_mix	8.84246	0.819095	-	-	-	-	-
CL1857.Contig1_Stages_mix	-9.4131	0.902278	-	-	-	-	gi|326676497|ref|XP_001344701.3|/2.83948e-32/PREDICTED: interferon-induced very large GTPase 1-like [Danio rerio]
Unigene16814_Stages_mix	-9.62128	0.923272	K11854|1|7e-37|152|dre:563778|ubiquitin carboxyl-terminal hydrolase 35/38 [EC:3.1.2.15]	-	GO:0008234//cysteine-type peptidase activity;GO:0004221//ubiquitin thiolesterase activity	GO:0006511//ubiquitin-dependent protein catabolic process	gi|326664059|ref|XP_003197722.1|/7.33306e-36/PREDICTED: ubiquitin carboxyl-terminal hydrolase 38-like [Danio rerio]
Unigene35867_Stages_mix	-9.60866	0.921954	-	-	-	-	-
Unigene10224_Stages_mix	-8.81677	0.814405	K05631|1|8e-20|95.5|tgu:100230368|atrophin-1 interacting protein 3 (BAI1-associated protein 1)	-	-	-	gi|292617303|ref|XP_002663308.1|/3.95865e-34/PREDICTED: membrane-associated guanylate kinase, WW and PDZ domain-containing protein 1 [Danio rerio]
Unigene4158_Stages_mix	-9.02177	0.849045	K11423|1|3e-24|110|xtr:100492810|histone-lysine N-methyltransferase SETD2 [EC:2.1.1.43]	-	GO:0005515//protein binding	GO:0044763;GO:0044260;GO:0009888//tissue development;GO:0048513//organ development;GO:0043009//chordate embryonic development;GO:0044238//primary metabolic process;GO:0048514//blood vessel morphogenesis;GO:0048646//anatomical structure formation involved in morphogenesis;GO:0048598//embryonic morphogenesis	gi|348534024|ref|XP_003454503.1|/7.20502e-36/PREDICTED: histone-lysine N-methyltransferase SETD2-like [Oreochromis niloticus]
Unigene9539_Stages_mix	-9.18126	0.871971	K12196|1|4e-21|99.8|mgp:100547487|vacuolar protein-sorting-associated protein 4	-	-	-	gi|292628433|ref|XP_002666958.1|/1.44272e-31/PREDICTED: beta-2-syntrophin-like isoform 1 [Danio rerio]
Unigene17136_Stages_mix	-9.10913	0.861575	K02091|1|2e-35|148|dre:100034507|cyclin-dependent kinase 6 [EC:2.7.11.22]	GO:0005829//cytosol;GO:0001726//ruffle;GO:0000307//cyclin-dependent protein kinase holoenzyme complex;GO:0005634//nucleus	GO:0004693//cyclin-dependent protein kinase activity;GO:0030332//cyclin binding;GO:0005524//ATP binding	GO:0009615//response to virus;GO:0048699//generation of neurons;GO:0045638//negative regulation of myeloid cell differentiation;GO:0000080//G1 phase of mitotic cell cycle;GO:0043697//cell dedifferentiation;GO:0010468//regulation of gene expression;GO:0051301//cell division;GO:0045646//regulation of erythrocyte differentiation;GO:0007050//cell cycle arrest;GO:0006468//protein phosphorylation;GO:00…	gi|226443224|ref|NP_001140089.1|/1.06049e-42/cyclin-dependent kinase 6 [Salmo salar]
Unigene17874_Stages_mix	-8.89398	0.828342	-	-	-	-	-
CL1292.Contig2_Stages_mix	-8.84499	0.819509	-	-	-	-	-
[truncated: 2,424 more rows]

## Sheet: Supplementary Table S6
Supplementary Table S6-1 Specific expression genes in the S1
[truncated: 1,344 more rows]

## Sheet: Supplementary Table S7
Supplementary Table S7-1 KEGG pathway functional annotation of DEGs in StageI-vs-StageII
[truncated: 246 more rows]

[truncated: 4 more sheets: Supplementary Table S8, Supplementary Table S9, Supplementary Table S10, Supplementary Table S11]
